# Supplementary material for: A quantitative map of nuclear pore assembly reveals two distinct mechanisms
Source: Nature. 2023 Jan 4;613(7944):575–81. doi: 10.1038/s41586-022-05528-w (PMC9849139; doi:10.1038/s41586-022-05528-w)
Supplement: Supplementary file 7 — Source Data Fig. 1 [file 41586_2022_5528_MOESM7_ESM.xlsx]

## Sheet: Sheet1
Fig. 1c									Fig. 1d
Nup107	Seh1	Nup205	Nup93	Nup62	Nup214	TPR	Nup358		Nup107	Seh1	Nup205	Nup93	Nup62	Nup214	TPR	Nup358
13.608	9.42627	10.4482	9.06321	11.5087	11.5345	11.6262	8.8567		31.0888	24.1416	13.2556	61.8888	66.7386	22.1008	12.8587	20.1944
9.87728	10.2339	9.86375	7.82402	11.1903	11.6774	10.0247	9.34713		32.2499	25.1123	16.0972	48.2334	59.5004	14.4803	13.0318	20.5949
9.47354	9.41477	9.13084	8.66452	10.1782	10.2151	11.3713	10.8617		29.9215	22.5277	13.7163	43.1291	48.6501	23.9541	16.3913	16.2572
10.2675	8.36749	10.1888	8.84377	10.0433	11.0546	10.7259	10.8059		32.2393	24.3581	11.8855	37.0739	61.8401	21.5383	17.3294	15.8296
9.37834	9.09237	10.2876	7.38481	9.59108	9.7705	9.45686			29.4614	24.9772	20.1086	44.7251	65.6058	19.9669	10.6034	21.2033
11.073	8.63476	10.2396		10.734	13.4772	10.7782			31.4134	24.6156	15.3497	46.2937	61.4706	18.9255	10.3662	18.9767
									34.3512	28.1207	13.2402	48.0304	56.6163	21.7193	14.7613	15.0438
									34.2367	26.9264	19.9197	43.8085	59.2037	20.0156	18.3015	21.4912
									27.3951	30.0368	16.5883	38.959	61.2646	20.4737	15.1937	18.1462
									30.3923	29.6023	17.3883	44.5212	44.7944	16.8063	18.2472	19.9897
									34.041	25.0551	20.6409	42.3512	45.092	22.0118	19.1831	19.9238
									32.9767	30.8766	16.1799	52.13	44.1224	23.9877	13.7179	13.4285
									33.5627	27.7861	13.6176	49.5448	53.5947	21.3486	14.8624	14.9374
									37.9924	31.1765	14.3149	56.8768	56.4048	22.4737	15.1811	17.0085
									31.0992	33.0925	12.8801	44.9769	52.078	18.3739	15.379	14.9258
									28.9597	26.1591	18.3497	49.0261	49.4431	18.9707	14.8176	16.5935
									23.3719	32.7193	16.0559	46.5186	46.2275	20.7641	17.1778	16.9188
									28.908	32.5864	19.9239	49.4425	35.1643	20.0516	20.0772	15.5302
									25.0072	30.8931	17.6879	58.5565	62.504	18.6656	17.7721	11.93
									36.8306	28.936	16.4733	48.6079	43.0949	17.8698	18.2008	14.4177
									28.7912	31.5934	15.7758		46.7943	16.2194	17.6796	13.039
									26.8215	26.192	15.0719		51.3452	12.3688	17.0084	16.4935
									29.3059	29.092	16.6297		40.4531	17.1407	21.9419	17.3712
									30.5197	28.6798	17.0109		41.8526	17.1486	17.8396	14.0157
									36.3864	31.0791	16.999		48.545	16.6495	17.8226	12.5344
									32.5978	30.2405	16.8597		46.4844	14.2484	20.3421	19.1115
									30.5547	27.6261	13.315		47.2851		17.9646	18.7434
									35.2224	27.7579	11.1081		54.8133		17.0548	11.1277
									25.7381	31.8614	18.61		52.7958		19.6997
									33.4792	29.4999	18.8348		44.2052		20.3933
									30.3578	30.9841	19.3737		42.2426		17.1812
									31.2596	28.5688	14.6626		38.72		20.299
									30.6462	36.6552	14.2643		37.9046		21.4527
									34.4787	32.716	18.4951		35.0104		22.2065
									31.5116	32.6757	12.5719		33.3484		19.4004
									32.8424	30.9321	17.6185		36.2388		16.9598
									33.3665	32.0819	14.6321		41.743		15.4831
									29.0695		18.1569		31.3912		16.7248
									28.4213		16.4651		32.0296		20.4602
									30.8151		20.0631		44.0067		12.6727
									30.1567		19.7565		45.6556		15.6517
									37.2875						15.8277
									31.262						13.8718
									28.9825						15.3625
									32.55						14.0221
									28.8788						14.3908
									32.186						14.095
									32.5193						16.5169
									30.9653						12.3288
									37.0555						12.3032
									33.1536						13.1084
									29.4413						19.5802
									30.5164						14.2916
									28.5271						16.8297
									30.5962						13.9531
									35.9195
									32.6852
									30.8054
									24.0492
									33.568
									30.8713
									35.4803
									35.6914
									27.9501
									30.3387
									25.5256
									29.1148
									32.9344
									28.4228
									24.5178
									33.3363
									40.6717
									29.3731
									23.8951
									27.3488
									32.282
									35.6041
									37.2979
									25.4296
									29.8775
									34.3177
									35.4831
									35.434
									39.7867
									28.9545
									28.3184
									28.5103
									26.6378
									32.8823
									26.1349
									29.4367
									31.4328
									36.4178
									36.8522
									32.8218
									28.2488
									25.3515
									33.1708
									30.6076
									33.635
									27.04
									31.523
									28.7755
									28.1079
									31.4006
									36.4463
									33.7255
									31.4881
									29.4196
									24.8621
									26.6924
									33.0506
									24.5358
									28.6791
									30.5338
									37.1906
									40.1247
									37.6608
									35.711
									37.0651
									34.0887
									37.6558
									31.7335
									32.8528
									37.8577
									33.4866
									25.4343
									27.8581
									32.1044
									34.6018
									32.2894
									32.2838
									30.9945
									21.4027
									29.6377
									29.4512
									27.9008
									21.0892
									28.2667
									29.599
									30.0401
									28.1607
									33.7601
									29.5583
									31.0046
									33.14
									35.7027
									33.5173
									36.8712
									32.8419
									35.2402
									33.1251
									21.6174
									26.7984
									37.1511
									35.7925
									26.4007
									26.911
									29.4287
									32.2089
									25.8639
									32.7768
									33.2851
									30.996
									33.1231
									32.5205
									34.8844
									33.1043
									27.8202
									29.2875
									32.6943
									36.4116
									29.3207
									31.0426
									29.4029
									33.12
									26.3523
									32.3332
									24.6734
									26.7222
									33.5066
									36.4537
									33.5385
									32.6693
									31.3454
									31.8619
									33.1735
									29.5048
									30.0972
									29.4341
									33.7051
									30.3054
									36.4893
									26.881
									34.1147
									28.3903
									32.2741
									28.5199
									32.6356
									29.9522
									30.1714
									28.1665
									28.9219
									28.8662
									30.7691
									31.5805
									34.1042
									33.0075
									29.8225
									29.8386
									31.6506
									33.1647
									33.2527
									34.6595
									29.4051
									34.2867
									38.2236
									31.2149
									30.5696
									23.8764
									31.0228
									32.7966
									32.6943
									36.4116
									29.3207
									31.0426
									29.4029
									33.12
									26.3523
									32.3332
									24.6734
									26.7222
									33.5066
									36.4537
									33.5385
									32.6693
									31.3454
									31.8619
									33.1735
									29.5048
									30.0972
