# Supplementary material for: A quantitative map of nuclear pore assembly reveals two distinct mechanisms
Source: Nature. 2023 Jan 4;613(7944):575–81. doi: 10.1038/s41586-022-05528-w (PMC9849139; doi:10.1038/s41586-022-05528-w)
Supplement: Supplementary file 8 — Source Data Fig. 3 [file 41586_2022_5528_MOESM8_ESM.xlsx]

## Sheet: Sheet1
Fig. 3a																											Fig. 3b
Postmitotic													Interphase
	time_min	Pom121	Nup153	Nup107	Seh1	Nup205	Nup93	Nup62	Nup214	Tpr	Nup358			time_min	Pom121	Nup153	Nup107	Seh1	Nup205	Nup93	Nup62	Nup214	Tpr	Nup358				postmitotic	postmitotic	postmitotic	postmitotic	postmitotic	postmitotic	postmitotic	postmitotic	postmitotic	postmitotic	interphase	interphase	interphase	interphase	interphase	interphase	interphase	interphase	interphase	interphase
	0	0	0	0	0	0	0	0	0	0	0			0	0	0	0	0	0	0	0	0	0	0				Nup107	Seh1	Nup205	Nup93	Nup62	Nup214	TPR	Nup358	Nup153	Pom121	Nup107	Seh1	Nup205	Nup93	Nup62	Nup214	TPR	Nup358	Nup153	Pom121
	0.5	0	0	0	0	0	0	0	0	0	0			0.5	0	0	0	0	0	0	0	0	0	0			tau	6.513	7.251	7.907	8.839	9.601	14.827	16.373	24.548	6.147	6.393	39.974	40.605	50.956	54.106	48.684	41.866	38.426	65.483	36.188	30.874
	1	0	0	0.0809598	0.0369611	0	0	0	0	0	0			1	0	0	-0.0338768	-0.015466	0	0	0	0	0	0			Copy No. at tau	16	14	8.5	24	24	9.4	10	5.4	14	12	16	15	8.4	23	24	9.7	9.8	5.5	15	12
	1.5	0	0.0373218	0.242879	0.184805	0	0	0	0.0237458	0	0.0136829			1.5	0	-0.0156169	-0.10163	-0.0773299	0	0	0	-0.00993616	0	-0.00572547
	2	0.0285795	0.0746436	0.647678	0.443533	0	0	0.0585374	0.0474915	0	0.0136829			2	-0.0119588	-0.0312338	-0.271014	-0.185592	0	0	-0.0244944	-0.0198723	0	-0.00572547
	2.5	0.0857384	0.223931	1.33584	0.924027	0	0.058309	0.117075	0.0712373	0	0.0410487			2.5	-0.0358764	-0.0937015	-0.558967	-0.38665	0	-0.0243988	-0.0489888	-0.0298085	0	-0.0171764
	3	0.200056	0.589578	2.33962	1.62629	0.0210164	0.116618	0.23415	0.142475	0	0.0547316			3	-0.0837115	-0.204502	-0.933219	-0.680503	-0.00879411	-0.0487976	-0.0979775	-0.059617	0	-0.0229019
	3.5	0.537213	1.32844	3.78869	2.60924	0.0840657	0.233236	0.409762	0.213712	0.0245191	0.0820974			3.5	-0.192476	-0.471472	-1.49379	-1.00822	-0.0351764	-0.0975952	-0.171461	-0.0894255	-0.0102598	-0.0343528
	4	1.19454	2.65689	5.58565	3.88789	0.189148	0.524781	0.819524	0.327624	0.0245191	0.106688			4	-0.467528	-0.942944	-2.1084	-1.45967	-0.079147	-0.219589	-0.342921	-0.110241	-0.0102598	-0.0291708
	4.5	2.38329	4.7242	7.64134	5.40277	0.399312	1.04956	1.39302	0.465282	0.0440648	0.147737			4.5	-0.900314	-1.68139	-2.69395	-1.8846	-0.167088	-0.439178	-0.516707	-0.140992	0.00928595	-0.0463472
	5	4.25214	7.6272	9.91528	7.08746	0.777608	1.85406	2.21255	0.650431	0.0440648	0.202468			5	-1.58537	-2.64291	-3.23351	-2.29699	-0.325382	-0.709881	-0.859628	-0.191616	0.00928595	-0.0692491
	5.5	6.79531	11.142	12.2778	8.905	1.42485	3.13686	3.35955	0.859327	0.0881296	0.254424			5.5	-2.48795	-3.73382	-3.62706	-2.68138	-0.572452	-1.24665	-1.2072	-0.252176	0.0185719	-0.075518
	6	9.77256	14.8352	14.5834	10.8034	2.42512	4.92078	4.91631	1.1109	0.132194	0.306381			6	-3.44291	-4.64622	-3.90525	-2.93246	-0.943473	-1.86126	-1.72623	-0.303744	0.0278579	-0.0817869
	6.5	12.7892	18.2889	16.7835	12.6499	3.77413	7.27597	6.81243	1.40514	0.176259	0.37202			6.5	-4.15582	-5.16295	-4.00194	-3.0782	-1.4129	-2.64896	-2.32107	-0.346317	0.0371438	-0.0937813
	7	15.4736	21.2341	18.7647	14.4444	5.45088	10.3072	9.09455	1.74688	0.244843	0.451342			7	-4.47121	-5.12934	-3.91552	-3.11862	-1.97194	-3.5877	-2.94505	-0.408764	0.03617	-0.111501
	7.5	17.6258	23.5368	20.5353	16.1206	7.31649	13.8277	11.7042	2.10754	0.357492	0.530664			7.5	-4.30537	-4.57364	-3.69521	-3.06772	-2.49118	-4.53338	-3.57369	-0.452281	0.0444822	-0.129221
	8	19.1717	25.2196	22.0953	17.6414	9.20281	17.7328	14.5827	2.51089	0.470141	0.620893			8	-3.6919	-3.63196	-3.341	-2.91002	-2.90027	-5.50809	-4.18248	-0.486805	0.0527943	-0.136033
	8.5	20.2772	26.4324	23.4693	19.0438	10.8954	21.6953	17.6012	2.96172	0.651373	0.711123			8.5	-2.82957	-2.57801	-3.00051	-2.66099	-3.08572	-6.1772	-4.65127	-0.541201	0.0601326	-0.142846
	9	21.0287	27.3396	24.6492	20.2764	12.3313	25.5641	20.6664	3.43148	0.862098	0.815035			9	-1.916	-1.56497	-2.62453	-2.42449	-3.02115	-6.60926	-5.07341	-0.576668	0.0274057	-0.155383
	9.5	21.5634	27.9487	25.643	21.3537	13.4348	29.1058	23.6375	3.92017	1.11191	0.932631			9.5	-1.13799	-0.638229	-2.26228	-2.0812	-2.72248	-6.70669	-5.25757	-0.593206	0.0337703	-0.173647
	10	21.8986	28.4166	26.5318	22.2981	14.2862	32.2038	26.4677	4.45154	1.43529	1.05023			10	-0.438016	0.0943897	-1.94763	-1.7659	-2.31828	-6.42069	-5.25043	-0.600751	0.00935551	-0.19191
	10.5	22.1769	28.7579	27.267	23.1392	14.9192	34.8236	29.0638	4.9829	1.80273	1.16505			10.5	0.124128	0.753371	-1.61443	-1.44914	-1.89398	-5.86861	-5.14531	-0.608295	-0.00577329	-0.19354
	11	22.37	29.0176	27.8971	23.8843	15.38	37.047	31.3553	5.5332	2.23875	1.29632			11	0.560401	1.27773	-1.32883	-1.17583	-1.49273	-5.21663	-4.84657	-0.596911	-0.0218759	-0.217529
	11.5	22.4889	29.2253	28.414	24.5261	15.7108	38.8277	33.4712	6.07868	2.74336	1.42483			11.5	0.963068	1.69721	-1.04163	-0.901064	-1.13211	-4.51121	-4.47433	-0.556661	-0.0389523	-0.224885
	12	22.5966	29.366	28.8986	25.0569	15.9579	40.2703	35.2477	6.6479	3.32152	1.56701			12	1.27347	2.10257	-0.786688	-0.579896	-0.855264	-3.73029	-4.02629	-0.526347	-0.086808	-0.237966
	12.5	22.6815	29.4845	29.2782	25.5658	16.1336	41.4103	36.8139	7.21712	3.96329	1.70642			12.5	1.56109	2.4328	-0.57935	-0.333122	-0.61988	-3.08649	-3.62259	-0.496034	-0.105832	-0.234414
	13	22.7379	29.5656	29.6173	25.9714	16.2844	42.3408	38.1578	7.75779	4.67365	1.84861			13	1.86067	2.77865	-0.355075	-0.0848794	-0.469098	-2.48686	-3.19207	-0.426918	-0.12583	-0.247496
	13.5	22.8	29.617	29.9241	26.3399	16.3807	43.0616	39.3379	8.32219	5.4231	2.0017			13.5	2.1255	3.09474	-0.163068	0.178829	-0.34303	-1.93139	-2.75923	-0.367739	-0.106736	-0.249669
	14	22.8394	29.676	30.1987	26.679	16.4602	43.7014	40.3076	8.83911	6.19707	2.15757			14	2.36756	3.36547	-0.00333026	0.413073	-0.233715	-1.53977	-2.37072	-0.288688	-0.0979025	-0.268476
	14.5	22.8729	29.735	30.4328	26.9887	16.5272	44.1899	41.184	9.35121	7.03465	2.32435			14.5	2.64435	3.6362	0.173346	0.617853	-0.1667	-1.21671	-2.07555	-0.180771	-0.060237	-0.276375
	15	22.8837	29.7566	30.6264	27.2244	16.5775	44.5735	41.8967	9.86331	7.86726	2.47744			15	2.89836	3.92255	0.36696	0.853565	-0.11644	-0.915741	-1.77804	-0.072854	0.007234	-0.278549
	15.5	22.8945	29.8156	30.82	27.4601	16.6067	44.9107	42.5041	10.3565	8.69986	2.64422			15.5	3.15238	4.19327	0.560575	1.08928	-0.0573853	-0.661249	-1.50271	0.0161336	0.074705	-0.286448
	16	22.9281	29.8448	30.9814	27.6663	16.6402	45.1431	43.0649	10.8211	9.52252	2.79453			16	3.42917	4.43425	0.72192	1.29553	-0.0238782	-0.42884	-1.27404	0.143923	0.201787	-0.271989
	16.5	22.9389	29.8665	31.1022	27.8356	16.6737	45.3874	43.5205	11.262	10.3402	2.96131			16.5	3.68318	4.7206	0.900204	1.51724	0.0096288	-0.267312	-1.06754	0.281648	0.358674	-0.279888
	17	22.9438	29.8508	31.2554	28.0049	16.6862	45.5733	43.8709	11.6839	11.1138	3.12809			17	3.97194	5.02256	1.11076	1.73895	0.0519299	-0.0813845	-0.883209	0.400444	0.506276	-0.287787
	17.5	22.9546	29.88	31.3357	28.1372	16.703	45.7128	44.2213	12.0773	11.858	3.29209			17.5	4.22595	5.26354	1.30598	1.97613	0.0686835	0.0580609	-0.698879	0.558042	0.693943	-0.279054
	18	22.9596	29.9017	31.4566	28.2696	16.7154	45.8522	44.5369	12.4754	12.5481	3.45886			18	4.51471	5.54988	1.48426	2.21331	0.110985	0.197506	-0.63237	0.686774	0.931934	-0.286953
	18.5	22.9646	29.8936	31.5288	28.4094	16.7322	45.9333	44.7821	12.8261	13.1941	3.62286			18.5	4.80346	5.80647	1.72869	2.40556	0.127738	0.36135	-0.470209	0.835379	1.16064	-0.278219
	19	22.9696	29.9228	31.6092	28.5048	16.749	46.0263	44.9806	13.1768	13.8157	3.78964			19	5.09221	6.04745	1.92391	2.65821	0.144492	0.454314	-0.354712	0.983983	1.39961	-0.286118
	19.5	22.9804	29.9071	31.6813	28.6001	16.7404	46.1193	45.1792	13.5038	14.3686	3.95364			19.5	5.34623	6.34941	2.16834	2.91086	0.195587	0.547277	-0.239215	1.14252	1.63954	-0.277384
	20	22.9854	29.899	31.7535	28.6585	16.7572	46.1421	45.331	13.807	14.8725	4.11764			20	5.63498	6.60601	2.41277	3.17897	0.21234	0.73552	-0.170381	1.311	1.9	-0.268651
	20.5	22.9903	29.9207	31.8257	28.7539	16.7697	46.2351	45.471	14.0865	15.3274	4.28442			20.5	5.92373	6.89235	2.6572	3.43161	0.254642	0.828484	-0.0303896	1.48941	2.18098	-0.27655
	21	22.9953	29.9126	31.8979	28.8198	16.7654	46.2697	45.6229	14.3707	15.7627	4.43474			21	6.21249	7.14895	2.90163	3.6548	0.280189	0.945846	0.0384437	1.63896	2.44241	-0.262091
	21.5	23.0003	29.9418	31.9296	28.8782	16.7779	46.3044	45.7748	14.6313	16.1245	4.59874			21.5	6.50124	7.38992	3.163	3.92291	0.32249	1.06321	0.107277	1.79845	2.73463	-0.253357
	22	22.9767	29.9261	31.9935	28.9366	16.7694	46.3855	45.8681	14.868	16.4962	4.75183			22	6.80196	7.69189	3.45664	4.19102	0.373586	1.22705	0.200605	1.96787	2.96723	-0.255531
	22.5	22.9817	29.918	32.017	28.995	16.7861	46.4202	45.9614	15.0811	16.7894	4.90215			22.5	7.09071	7.94848	3.76721	4.45913	0.390339	1.34441	0.293933	2.14722	3.26041	-0.241071
	23	22.9867	29.9473	32.081	29.0459	16.7986	46.443	46.0547	15.2941	17.068	5.05247			23	7.37946	8.18946	4.06085	4.77217	0.43264	1.53266	0.38726	2.32658	3.50425	-0.226612
	23.5	22.9917	29.9392	32.1045	29.1043	16.7858	46.4776	46.0895	15.4882	17.3171	5.20556			23.5	7.66822	8.44605	4.37143	5.04029	0.509283	1.65002	0.505082	2.48701	3.78815	-0.228786
	24	22.9967	29.9311	32.1279	29.1257	16.7983	46.5005	46.1829	15.6775	17.5517	5.35588			24	7.95697	8.70264	4.682	5.32386	0.551584	1.83826	0.59841	2.6763	4.0227	-0.214327
	24.5	22.9731	29.9154	32.1837	29.1842	16.8108	46.5233	46.2177	15.8479	17.7617	5.49529			24.5	8.25768	9.00461	5.02485	5.59198	0.593885	2.02651	0.716232	2.84666	4.2675	-0.210775
	25	22.9781	29.9446	32.2072	29.1981	16.798	46.5461	46.311	16.0182	17.9227	5.63192			25	8.54644	9.24558	5.33542	5.92048	0.670528	2.21475	0.80956	3.01702	4.53283	-0.19059
	25.5	22.9888	29.9365	32.2225	29.2565	16.8063	46.5689	46.3339	16.1886	18.0837	5.77133			25.5	8.80045	9.50218	5.6952	6.1886	0.738377	2.40299	0.99854	3.18739	4.79816	-0.187038
	26	22.9653	29.9284	32.27	29.2704	16.8145	46.5918	46.3687	16.3352	18.2251	5.90797			26	9.10116	9.75877	6.08726	6.5171	0.806226	2.59123	1.11636	3.36769	5.04394	-0.166854
	26.5	22.976	29.9203	32.2853	29.2919	16.8227	46.6146	46.4501	16.4581	18.3715	6.03369			26.5	9.35518	10.0154	6.44704	6.80068	0.874074	2.77948	1.28085	3.55792	5.25992	-0.157577
	27	22.981	29.9122	32.3005	29.3058	16.8099	46.6256	46.4731	16.581	18.4885	6.15665			27	9.64393	10.272	6.80682	7.12919	0.950717	3.0386	1.46983	3.74816	5.51596	-0.131666
	27.5	22.9632	29.9117	32.3076	29.3642	16.8181	46.6484	46.5078	16.7038	18.5859	6.28237			27.5	9.9099	10.4832	7.21581	7.3973	1.01857	3.22684	1.58765	3.93839	5.75246	-0.122389
	28	22.974	29.9409	32.3551	29.3782	16.8221	46.6594	46.5774	16.8315	18.6832	6.40533			28	10.1639	10.7242	7.60786	7.72581	1.11196	3.48597	1.8233	4.09976	5.98895	-0.096479
	28.5	22.9562	29.9328	32.3622	29.3921	16.8261	46.6704	46.6003	16.9307	18.7856	6.53105			28.5	10.4299	10.9808	8.01686	8.05432	1.20536	3.74509	2.01228	4.29993	6.19564	-0.0872018
	29	22.967	29.9247	32.3693	29.4136	16.83	46.6814	46.6114	17.0346	18.8585	6.6431			29	10.6839	11.2373	8.42585	8.33789	1.29876	4.00421	2.27241	4.47124	6.4424	-0.0721991
	29.5	22.9492	29.9242	32.3763	29.4275	16.834	46.6806	46.6343	17.1385	18.9118	6.75237			29.5	10.9499	11.4486	8.83484	8.6664	1.39215	4.33422	2.46139	4.64255	6.66961	-0.0405635
	30	22.96	29.9161	32.3834	29.4415	16.838	46.6916	46.7039	17.2139	18.9896	6.86441			30	11.2039	11.7052	9.24383	8.99491	1.48555	4.59334	2.69704	4.85265	6.88656	-0.0255608
	30.5	22.948	29.9156	32.3905	29.4629	16.8377	46.6908	46.7031	17.2941	19.0429	6.97646			30.5	11.4351	11.9164	9.65282	9.27849	1.60449	4.92335	3.02834	5.0339	7.11377	-0.0105582
	31	22.9588	29.9075	32.438	29.4399	16.8374	46.6899	46.7726	17.3743	19.1012	7.07204			31	11.6891	12.173	10.0449	9.62246	1.72344	5.25335	3.26398	5.21514	7.31118	0.026803
	31.5	22.9468	29.9069	32.4451	29.4538	16.8581	46.7474	46.7718	17.4545	19.13	7.1704			31.5	11.9204	12.3842	10.4539	9.95097	1.83359	5.55896	3.59528	5.39638	7.54865	0.0475311
	32	22.9348	29.9064	32.4439	29.4753	16.8578	46.7466	46.8295	17.5347	19.1883	7.26877			32	12.1516	12.5954	10.9121	10.2345	1.95253	5.88896	3.90208	5.57762	7.74605	0.0682592
	32.5	22.9513	29.8983	32.451	29.4892	16.8532	46.7458	46.8168	17.5912	19.2221	7.36713			32.5	12.3709	12.852	11.321	10.5631	2.09702	6.21896	4.30453	5.7688	7.95372	0.0889874
	33	22.9393	29.8978	32.458	29.5107	16.8529	46.7331	46.8626	17.6524	19.2558	7.46271			33	12.6021	13.0633	11.73	10.8466	2.21597	6.61985	4.68249	5.93112	8.16138	0.126349
	33.5	22.9331	29.8972	32.4569	29.4877	16.8694	46.7906	46.8499	17.7089	19.2896	7.54739			33.5	12.7986	13.2745	12.1882	11.1906	2.35166	6.92545	5.08495	6.12229	8.36904	0.152802
	34	22.9211	29.8967	32.464	29.5091	16.8648	46.778	46.8958	17.7653	19.2989	7.64575			34	13.0298	13.4857	12.5972	11.4742	2.49615	7.32634	5.46291	6.31347	8.58697	0.17353
	34.5	22.9149	29.8962	32.471	29.523	16.8813	46.7653	46.9297	17.8266	19.3376	7.72766			34.5	13.2263	13.6969	13.0062	11.8027	2.63185	7.72722	5.91203	6.47579	8.76483	0.216617
	35	22.9315	29.8956	32.4781	29.5075	16.8725	46.811	46.9637	17.8593	19.3714	7.81234			35	13.4456	13.9082	13.4152	12.1017	2.80189	8.10371	6.36115	6.6769	8.97249	0.24307
	35.5	22.9253	29.8951	32.4851	29.529	16.8679	46.7865	46.9391	17.9206	19.3856	7.88333			35.5	13.6421	14.1194	13.8242	12.3853	2.94638	8.57547	6.83476	6.83921	9.16061	0.27525
	36	22.9191	29.9022	32.4517	29.5429	16.8801	46.7738	46.9612	17.9581	19.3998	7.96523			36	13.8385	14.2852	14.2501	12.7138	3.10763	8.97636	7.35504	7.01146	9.34873	0.318336
	36.5	22.9129	29.9016	32.4588	29.5274	16.8713	46.8195	46.9833	18.0194	19.414	8.03623			36.5	14.035	14.4965	14.6591	13.0129	3.27767	9.35284	7.87532	7.17378	9.53685	0.350515
	37	22.9125	29.9011	32.4658	29.5488	16.8835	46.795	47.0054	18.0521	19.4283	8.11813			37	14.1968	14.7077	15.0681	13.2964	3.43891	9.82461	8.39559	7.37489	9.72497	0.393602
	37.5	22.9063	29.9081	32.4729	29.5333	16.8957	46.8288	47.0156	18.0896	19.4425	8.18913			37.5	14.3933	14.8735	15.4771	13.5955	3.60016	10.272	8.98703	7.54714	9.91309	0.425781
	38	22.9001	29.8703	32.48	29.5548	16.8868	46.8043	47.0377	18.1271	19.4617	8.25735			38	14.5898	15.1004	15.8861	13.8791	3.7702	10.7437	9.50731	7.71939	10.0714	0.474593
	38.5	22.8997	29.8773	32.4548	29.5392	16.8948	46.8382	47.0946	18.1694	19.4759	8.32835			38.5	14.7515	15.2662	16.2628	14.1781	3.95699	11.1911	10.1454	7.86277	10.2595	0.506772
	39	22.8993	29.8768	32.47	29.5682	16.8817	46.8137	47.1048	18.1832	19.4951	8.39657			39	14.9133	15.4775	16.6226	14.4168	4.15258	11.6629	10.7368	8.04496	10.4178	0.555584
	39.5	22.8989	29.8838	32.4771	29.5527	16.8939	46.8475	47.1031	18.2207	19.4848	8.4511			39.5	15.075	15.6433	17.0316	14.7158	4.31382	12.1102	11.3994	8.21721	10.6162	0.610122
	40	22.8985	29.8909	32.4519	29.5446	16.9018	46.823	47.1133	18.2345	19.504	8.51932			40	15.2368	15.8092	17.4083	14.9699	4.50061	12.582	11.9909	8.39939	10.7745	0.658934
	40.5	22.8981	29.8904	32.4672	29.5661	16.8887	46.8569	47.0998	18.2769	19.4987	8.57386			40.5	15.3985	16.0204	17.7681	15.2535	4.6962	13.0294	12.7246	8.54278	10.9431	0.713471
	41	22.8977	29.8601	32.442	29.5581	16.8966	46.8205	47.1567	18.2954	19.5179	8.6284			41	15.5602	16.2019	18.1448	15.5076	4.88299	13.572	13.3627	8.6961	11.1014	0.768009
	41.5	22.8973	29.8671	32.4654	29.55	16.9046	46.8544	47.155	18.333	19.5126	8.69662			41.5	15.722	16.3677	18.4554	15.7617	5.06979	14.0194	14.0253	8.86835	11.27	0.816821
	42	22.8741	29.8742	32.4402	29.5715	16.8872	46.8181	47.1415	18.3516	19.5367	8.75116			42	15.861	16.5336	18.8321	16.0453	5.29092	14.562	14.7591	9.02167	11.3985	0.871358
	42.5	22.8795	29.8812	32.4637	29.5635	16.8951	46.8519	47.1279	18.3702	19.5314	8.8057			42.5	15.988	16.6995	19.1427	16.2994	5.47771	15.0094	15.4928	9.17499	11.5671	0.925896
	43	22.8791	29.8509	32.4385	29.5554	16.9031	46.8739	47.1848	18.3887	19.5311	8.86023			43	16.1497	16.8809	19.5194	16.5535	5.66451	15.5276	16.1309	9.32831	11.7058	0.980433
	43.5	22.8845	29.858	32.4215	29.5474	16.911	46.8494	47.1713	18.4073	19.5503	8.89831			43.5	16.2767	17.0468	19.8469	16.8076	5.8513	15.9994	16.8647	9.48163	11.8641	1.05733
	44	22.8613	29.8726	32.445	29.5469	16.8937	46.8714	47.1577	18.4259	19.5499	8.95285			44	16.4157	17.1673	20.1575	17.0168	6.07243	16.5177	17.5984	9.63495	12.0029	1.11187
	44.5	22.8667	29.8796	32.4362	29.5389	16.9016	46.8351	47.1442	18.4445	19.5496	9.00461			44.5	16.5427	17.3331	20.4358	17.2709	6.25923	17.0603	18.3322	9.78827	12.1417	1.18304
	45	22.8721	29.8493	32.4192	29.5678	16.9053	46.8689	47.1892	18.4631	19.5492	9.04547			45	16.6697	17.5146	20.7633	17.5096	6.47157	17.5077	19.0414	9.94159	12.2804	1.2433
	45.5	22.8774	29.8639	32.4509	29.5673	16.8922	46.8326	47.1757	18.4865	19.5489	9.09723			45.5	16.7967	17.6351	21.0247	17.7188	6.66715	18.0503	19.7752	10.066	12.4192	1.31447
	46	22.8543	29.871	32.4339	29.5668	16.9001	46.8664	47.1621	18.5051	19.5731	9.13531			46	16.9357	17.801	21.3522	17.928	6.85395	18.4977	20.5089	10.2194	12.5477	1.39137
	46.5	22.8654	29.8483	32.4251	29.5587	16.9038	46.8301	47.1486	18.5285	19.5727	9.17339			46.5	17.0279	17.9371	21.6305	18.1821	7.06629	19.0403	21.2427	10.3438	12.6865	1.46826
	47	22.8708	29.8553	32.4164	29.5582	16.8907	46.8521	47.1351	18.5471	19.5773	9.22515			47	17.1549	18.1029	21.9088	18.3913	7.26187	19.5586	21.9764	10.4971	12.7955	1.53943
	47.5	22.8534	29.8699	32.4076	29.5577	16.8986	46.8277	47.1215	18.5468	19.577	9.26323			47.5	17.2592	18.2234	22.1871	18.6004	7.44867	20.0303	22.7102	10.6315	12.9342	1.61633
	48	22.8588	29.8396	32.3988	29.5572	16.8855	46.8497	47.1199	18.5702	19.5816	9.29853			48	17.3862	18.4049	22.4654	18.8096	7.64425	20.5486	23.3728	10.756	13.0432	1.70986
	48.5	22.8414	29.8542	32.3982	29.5566	16.8892	46.8252	47.1063	18.565	19.5813	9.33661			48.5	17.4904	18.5254	22.6945	19.0188	7.85659	21.0203	24.1065	10.9192	13.182	1.78675
	49	22.8526	29.8689	32.3894	29.5561	16.8971	46.859	47.1047	18.5884	19.5614	9.37469			49	17.5827	18.6459	22.9728	19.228	8.04339	21.4677	24.7691	11.0437	13.3012	1.86365
	49.5	22.8638	29.8461	32.3888	29.5631	16.884	46.8227	47.0911	18.5881	19.566	9.40999			49.5	17.6749	18.782	23.2019	19.3922	8.23897	22.0104	25.5029	11.1781	13.4101	1.95718
	50	22.8464	29.8608	32.3883	29.5626	16.892	46.7982	47.0895	18.6163	19.5706	9.44807			50	17.7791	18.9024	23.431	19.6014	8.42577	22.4821	26.1655	11.2737	13.5191	2.03408
	50.5	22.8576	29.8305	32.3877	29.5326	16.8831	46.832	47.0878	18.616	19.5752	9.48338			50.5	17.8714	19.0839	23.6601	19.7811	8.59581	22.9295	26.8281	11.4081	13.6281	2.1276
	51	22.8402	29.8451	32.3871	29.5321	16.8911	46.8076	47.098	18.6394	19.5799	9.51868			51	17.9756	19.2044	23.8892	19.9903	8.7826	23.4013	27.4195	11.5325	13.737	2.22113
	51.5	22.8514	29.8224	32.3866	29.539	16.878	46.8414	47.0964	18.6391	19.5845	9.5403			51.5	18.0679	19.3405	24.1183	20.1546	8.97819	23.8486	28.0821	11.6669	13.846	2.32039
	52	22.834	29.837	32.3942	29.546	16.8902	46.8169	47.0481	18.6435	19.5646	9.57561			52	18.1721	19.461	24.2982	20.3188	9.13943	24.3204	28.698	11.7724	13.9652	2.41392
	52.5	22.851	29.8592	32.3936	29.553	16.8771	46.7924	47.0583	18.667	19.5742	9.61091			52.5	18.2297	19.5361	24.5273	20.4831	9.33502	24.7922	29.2895	11.8969	14.0444	2.50745
	53	22.8336	29.8365	32.3608	29.5525	16.8683	46.8263	47.0685	18.6714	19.5788	9.63253			53	18.3339	19.6722	24.7241	20.6923	9.50506	25.2395	29.8809	12.0024	14.1533	2.6067
	53.5	22.8448	29.8511	32.3684	29.5225	16.8804	46.8018	47.0202	18.6759	19.5884	9.66783			53.5	18.4261	19.7927	24.904	20.872	9.6663	25.7113	30.4968	12.1079	14.2325	2.70023
	54	22.8332	29.8284	32.376	29.5369	16.8674	46.7891	47.0422	18.6804	19.5685	9.68946			54	18.4956	19.9288	25.0839	20.9913	9.86189	26.1122	31.0171	12.2135	14.3517	2.79948
	54.5	22.8444	29.843	32.3837	29.5439	16.8585	46.7646	46.9939	18.7038	19.5781	9.72476			54.5	18.5879	20.0493	25.2638	21.1556	10.0319	26.5839	31.633	12.3379	14.4309	2.89301
	55	22.8328	29.8278	32.3508	29.5509	16.875	46.8103	47.0279	18.7083	19.5828	9.7436			55	18.6574	20.14	25.4606	21.3198	10.1676	26.9604	32.0822	12.4434	14.5398	3.0089
	55.5	22.8498	29.8424	32.3585	29.5209	16.8662	46.7858	46.9914	18.7128	19.5678	9.76523			55.5	18.7149	20.2605	25.6405	21.4996	10.3377	27.4322	32.6269	12.549	14.6292	3.10815
	56	22.8324	29.8273	32.3661	29.5354	16.8573	46.7732	46.955	18.7172	19.5774	9.79775			56	18.8191	20.3513	25.8204	21.6189	10.5077	27.8331	33.1717	12.6545	14.7084	3.21832
	56.5	22.8208	29.8419	32.382	29.5423	16.8528	46.7605	46.9889	18.7217	19.587	9.81937			56.5	18.8886	20.4718	25.9511	21.7831	10.6522	28.234	33.6208	12.76	14.7876	3.31757
	57	22.8378	29.8192	32.3491	29.5198	16.865	46.7478	46.9644	18.731	19.5721	9.83822			57	18.9461	20.6079	26.1479	21.9179	10.8134	28.6348	34.0944	12.8367	14.877	3.43346
	57.5	22.8262	29.8414	32.365	29.5268	16.8604	46.7352	46.9398	18.7355	19.5817	9.85984			57.5	19.0156	20.683	26.2786	22.0822	10.9579	29.0357	34.568	12.9422	14.9561	3.53271
	58	22.8432	29.8262	32.3321	29.5413	16.8559	46.7225	46.9271	18.74	19.5913	9.89237			58	19.0731	20.7737	26.4755	22.2015	11.1024	29.4366	34.9705	13.0477	15.0353	3.64287
	58.5	22.8316	29.8409	32.348	29.5188	16.8513	46.7217	46.961	18.7493	19.5764	9.91399			58.5	19.1426	20.8942	26.6061	22.3363	11.2469	29.7666	35.4196	13.1244	15.1247	3.74213
	59	22.82	29.8257	32.3638	29.5333	16.8467	46.7091	46.9483	18.7538	19.586	9.93284			59	19.2121	20.985	26.7368	22.4556	11.3914	30.1675	35.8221	13.2299	15.2039	3.85802
	59.5	22.837	29.803	32.3392	29.5108	16.8464	46.7665	46.9356	18.763	19.576	9.95446			59.5	19.2696	21.1211	26.8844	22.5904	11.5104	30.4731	36.2245	13.3066	15.2635	3.95727
	60	22.8254	29.8252	32.355	29.5252	16.8419	46.7539	46.9229	18.7675	19.5856	9.9733			60	19.3391	21.1962	27.0151	22.7097	11.6548	30.874	36.627	13.4121	15.3426	4.07316
	60.5	22.8138	29.81	32.3304	29.5397	16.8416	46.6947	46.9221	18.7768	19.5707	9.99492			60.5	19.4086	21.2869	27.1628	22.829	11.7738	31.2284	36.9583	13.4888	15.432	4.17241
	61	22.8308	29.8322	32.3545	29.5172	16.837	46.6939	46.9094	18.7624	19.5853	10.0138			61	19.4661	21.362	27.2442	22.9638	11.9183	31.5584	37.3607	13.5754	15.4814	4.2883
	61.5	22.8192	29.8095	32.3298	29.5317	16.8367	46.6931	46.9086	18.7669	19.5704	10.0189			61.5	19.5356	21.4981	27.3919	23.0832	12.0372	31.8884	37.692	13.6809	15.5708	4.40991
	62	22.8134	29.8317	32.3457	29.5092	16.8364	46.6923	46.8492	18.7762	19.5849	10.0406			62	19.5703	21.5733	27.5225	23.218	12.1562	32.2184	38.0478	13.7575	15.6202	4.50917
	62.5	22.8304	29.8166	32.3292	29.5312	16.8361	46.6914	46.8602	18.7854	19.575	10.0594			62.5	19.6279	21.664	27.6209	23.2923	12.2751	32.5484	38.308	13.8342	15.6798	4.62505
	63	22.8188	29.8014	32.3451	29.5087	16.8358	46.6906	46.8594	18.7947	19.5846	10.081			63	19.6973	21.7547	27.7516	23.4271	12.3941	32.8784	38.6393	13.9109	15.7589	4.72431
	63.5	22.813	29.8236	32.3287	29.5231	16.8355	46.7016	46.8586	18.7803	19.5747	10.089			63.5	19.7321	21.8299	27.85	23.5465	12.513	33.1375	38.9706	13.9975	15.8185	4.82929
	64	22.83	29.8085	32.3123	29.5082	16.8185	46.7008	46.8696	18.7896	19.5892	10.1078			64	19.7896	21.9206	27.9485	23.6363	12.6152	33.4675	39.2307	14.0741	15.8679	4.94518
	64.5	22.8242	29.8306	32.3281	29.5226	16.8182	46.7118	46.8221	18.7989	19.5793	10.1294			64.5	19.8243	21.9957	28.0791	23.7556	12.7341	33.7267	39.5153	14.1508	15.9275	5.04443
	65	22.8126	29.8155	32.3117	29.5076	16.8221	46.6526	46.8332	18.8082	19.5644	10.1374			65	19.8938	22.0864	28.1776	23.8455	12.8275	34.0811	39.7755	14.2274	16.0169	5.14941
	65.5	22.8068	29.8004	32.3357	29.5296	16.8261	46.6636	46.8442	18.7986	19.5789	10.1562			65.5	19.9286	22.1772	28.259	23.9199	12.9209	34.3402	40.0356	14.2852	16.0663	5.2653
	66	22.8238	29.8225	32.3193	29.5071	16.8301	46.6746	46.8086	18.8078	19.569	10.1641			66	19.9861	22.2523	28.3575	24.0547	13.0143	34.5993	40.2491	14.3618	16.1259	5.37028
	66.5	22.818	29.8074	32.3029	29.5291	16.813	46.6856	46.8196	18.8171	19.5836	10.1858			66.5	20.0208	22.343	28.4559	24.1291	13.1165	34.8584	40.5092	14.4385	16.1752	5.46953
	67	22.8122	29.7923	32.327	29.5141	16.817	46.6383	46.784	18.8075	19.5736	10.1937			67	20.0556	22.4338	28.5373	24.2189	13.2099	35.142	40.7227	14.4962	16.2348	5.57451
	67.5	22.8006	29.822	32.3105	29.4991	16.8209	46.6493	46.8069	18.8168	19.5637	10.2016			67.5	20.1251	22.4635	28.6358	24.3088	13.3033	35.4011	40.9117	14.5729	16.2945	5.67949
	68	22.8234	29.8069	32.2941	29.521	16.8039	46.6603	46.8298	18.8309	19.5782	10.2233			68	20.1478	22.5543	28.7342	24.3832	13.4055	35.6602	41.1007	14.6207	16.3438	5.77875
	68.5	22.8176	29.7917	32.3264	29.4986	16.8121	46.6713	46.7942	18.8165	19.5733	10.2312			68.5	20.1826	22.645	28.7664	24.518	13.4733	35.9193	41.3141	14.7073	16.3736	5.88373
	69	22.806	29.8139	32.31	29.5205	16.8161	46.6359	46.8171	18.8306	19.5633	10.2391			69	20.2521	22.7201	28.8649	24.5924	13.5667	36.132	41.5031	14.7551	16.4332	5.98871
	69.5	22.8002	29.7988	32.2935	29.5055	16.8033	46.6469	46.7815	18.8161	19.5779	10.2499			69.5	20.2868	22.8109	28.9633	24.6822	13.6434	36.3911	41.7166	14.8417	16.4826	6.07705
	70	22.823	29.7912	32.3258	29.4905	16.8073	46.6114	46.7459	18.8302	19.5679	10.2715			70	20.3096	22.8562	28.9955	24.7721	13.7368	36.6037	41.9301	14.8895	16.5422	6.17631
	70.5	22.8172	29.8134	32.3094	29.52	16.8155	46.6342	46.7807	18.8444	19.558	10.2822			70.5	20.3443	22.9313	29.094	24.8016	13.8046	36.792	42.0479	14.9373	16.6018	6.26465
	71	22.8056	29.7982	32.293	29.505	16.8027	46.6452	46.7451	18.8299	19.5775	10.2901			71	20.4138	23.0221	29.1924	24.8914	13.8813	37.0511	42.2614	15.0239	16.6213	6.36963
	71.5	22.7998	29.7907	32.3252	29.49	16.8109	46.6097	46.7799	18.844	19.5676	10.3008			71.5	20.4486	23.0675	29.2246	24.9813	13.9491	37.2637	42.3792	15.0716	16.6809	6.45798
	72	22.794	29.8128	32.3088	29.512	16.7981	46.6325	46.7561	18.8344	19.5626	10.3116			72	20.4833	23.1426	29.3231	25.0557	14.0258	37.452	42.5215	15.1294	16.7108	6.54633
	72.5	22.8168	29.8053	32.3006	29.497	16.8064	46.5971	46.779	18.8485	19.5772	10.3223			72.5	20.5061	23.1879	29.3723	25.1455	14.0936	37.6646	42.7105	15.1772	16.7601	6.63467
	73	22.811	29.7901	32.2924	29.4895	16.7936	46.6199	46.7553	18.8389	19.5672	10.3302			73	20.5408	23.2787	29.4215	25.1905	14.1703	37.8529	42.8528	15.2349	16.8197	6.73965
	73.5	22.8052	29.8199	32.3164	29.5115	16.8061	46.6427	46.7315	18.853	19.5623	10.3437			73.5	20.5756	23.3084	29.5029	25.2649	14.2126	38.0411	42.9951	15.2827	16.8495	6.81137
	74	22.7994	29.8047	32.3082	29.4965	16.7933	46.6072	46.7663	18.8433	19.5768	10.3407			74	20.6103	23.3992	29.5522	25.3547	14.2892	38.2538	43.1129	15.3404	16.8989	6.90544
	74.5	22.7936	29.7972	32.3	29.489	16.8015	46.6301	46.7545	18.8575	19.5719	10.3514			74.5	20.645	23.4445	29.6014	25.3997	14.357	38.442	43.1841	15.3882	16.9287	6.99379
	75	22.8164	29.782	32.2836	29.5109	16.793	46.6064	46.7307	18.8478	19.5669	10.3621			75	20.6678	23.5353	29.6998	25.474	14.4081	38.5838	43.3264	15.446	16.9585	7.08213
	75.5	22.8106	29.8118	32.3159	29.4959	16.8012	46.6292	46.707	18.8619	19.557	10.3756			75.5	20.7026	23.565	29.732	25.5639	14.476	38.772	43.4687	15.4937	17.0181	7.15385
	76	22.8048	29.7966	32.3077	29.4884	16.7927	46.6056	46.7417	18.8523	19.5765	10.3864			76	20.7373	23.6558	29.7813	25.6088	14.5271	38.9138	43.5865	15.5515	17.0376	7.2422
	76.5	22.799	29.7891	32.2994	29.5104	16.7842	46.5701	46.7299	18.8427	19.5665	10.3862			76.5	20.772	23.7011	29.8305	25.6832	14.5782	39.1264	43.6577	15.6092	17.0973	7.31963
	77	22.7932	29.7739	32.2912	29.5029	16.7924	46.6048	46.7061	18.8568	19.5616	10.3996			77	20.8068	23.7919	29.8797	25.7282	14.646	39.2438	43.8	15.657	17.1271	7.39135
	77.5	22.7874	29.8037	32.283	29.4954	16.7839	46.5693	46.7528	18.852	19.5566	10.3967			77.5	20.8415	23.8216	29.9289	25.7731	14.6971	39.4564	43.8467	15.6859	17.1569	7.48542
	78	22.8159	29.7961	32.3071	29.4804	16.7964	46.6039	46.729	18.8661	19.5761	10.4102			78	20.8296	23.867	30.0104	25.863	14.7394	39.5738	43.989	15.7337	17.1764	7.55714
	78.5	22.8102	29.781	32.2989	29.5099	16.7878	46.5803	46.7172	18.8564	19.5662	10.4237			78.5	20.8643	23.9577	30.0596	25.8924	14.7905	39.7155	44.0602	15.7914	17.236	7.62885
	79	22.8044	29.8107	32.2907	29.4949	16.7793	46.6031	46.7053	18.8706	19.5612	10.4235			79	20.8991	23.9875	30.1088	25.9823	14.8416	39.9038	44.1313	15.8392	17.2658	7.70629
	79.5	22.7986	29.8032	32.2825	29.4874	16.7918	46.5795	46.7401	18.8657	19.5563	10.4397			79.5	20.9338	24.0328	30.158	26.0272	14.8839	40.0455	44.2491	15.8681	17.2956	7.76137
	80	22.7928	29.788	32.2742	29.4799	16.7833	46.5558	46.7282	18.8561	19.5758	10.4395			80	20.9685	24.1236	30.2072	26.0721	14.935	40.1873	44.3203	15.9258	17.3152	7.83881
	80.5	22.787	29.7805	32.3147	29.5094	16.7747	46.5905	46.7163	18.875	19.5708	10.4393			80.5	21.0033	24.1689	30.1902	26.1016	14.9861	40.3047	44.3915	15.9447	17.345	7.91625
	81	22.8155	29.7729	32.3065	29.4944	16.7915	46.5668	46.7045	18.8654	19.5609	10.4556			81	20.9913	24.2143	30.2395	26.1915	15.0029	40.4464	44.4626	16.0024	17.4046	7.97133
	81.5	22.8097	29.8026	32.2983	29.4869	16.783	46.5431	46.6926	18.8606	19.5559	10.4554			81.5	21.0261	24.2441	30.2887	26.2364	15.054	40.5882	44.5338	16.0313	17.4344	8.04877
	82	22.8039	29.7875	32.2901	29.4794	16.7744	46.5778	46.6807	18.8747	19.5509	10.4717			82	21.0608	24.3348	30.3379	26.2813	15.1051	40.7055	44.6049	16.0791	17.4642	8.10385
	82.5	22.7982	29.7799	32.2819	29.5088	16.7869	46.5541	46.7274	18.8699	19.5705	10.4743			82.5	21.0955	24.3802	30.3871	26.3108	15.1474	40.8473	44.6516	16.108	17.4837	8.16466
	83	22.7982	29.7724	32.2737	29.5013	16.7827	46.5423	46.7155	18.8603	19.5655	10.4768			83	21.0955	24.4255	30.4363	26.3557	15.1729	40.9182	44.7227	16.1657	17.5136	8.22546
	83.5	22.7924	29.8021	32.2655	29.4938	16.7741	46.577	46.7036	18.8792	19.5605	10.4794			83.5	21.1303	24.4553	30.4855	26.4006	15.224	41.0355	44.7939	16.1846	17.5434	8.28627
	84	22.7866	29.7945	32.3059	29.4788	16.7699	46.5533	46.6918	18.8696	19.5556	10.4957			84	21.165	24.5007	30.4686	26.4905	15.2495	41.1773	44.8651	16.2424	17.5732	8.34135
	84.5	22.7866	29.787	32.2977	29.4713	16.7824	46.5297	46.6799	18.8647	19.5506	10.4983			84.5	21.165	24.546	30.5178	26.5354	15.2918	41.3191	44.9362	16.2712	17.603	8.40216
	85	22.8093	29.7794	32.2895	29.5008	16.7781	46.5761	46.668	18.8837	19.5701	10.5008			85	21.1878	24.5914	30.567	26.5649	15.3174	41.3656	45.0074	16.2902	17.6225	8.46296
	85.5	22.8035	29.7643	32.2813	29.4933	16.7696	46.5525	46.7266	18.874	19.5652	10.5034			85.5	21.2226	24.6821	30.6162	26.6098	15.3685	41.5073	44.9829	16.3479	17.6523	8.52377
	86	22.8035	29.794	32.2813	29.4858	16.7653	46.5407	46.7147	18.8692	19.5602	10.5088			86	21.2226	24.7119	30.6162	26.6548	15.394	41.5782	45.054	16.3768	17.6821	8.56794
	86.5	22.7977	29.7864	32.2731	29.4783	16.7821	46.5753	46.7028	18.8881	19.5552	10.5114			86.5	21.2573	24.7573	30.6654	26.6997	15.4108	41.6956	45.1252	16.3957	17.7119	8.62875
	87	22.7919	29.7789	32.2649	29.4708	16.7735	46.5635	46.6909	18.8785	19.5502	10.5167			87	21.292	24.8026	30.7146	26.7446	15.4619	41.7664	45.1964	16.4534	17.7417	8.67292
	87.5	22.7919	29.7713	32.3054	29.5003	16.7693	46.5398	46.6909	18.8737	19.5748	10.533			87.5	21.292	24.848	30.6977	26.7741	15.4874	41.9082	45.1964	16.4823	17.7315	8.728
	88	22.7862	29.801	32.2972	29.4928	16.765	46.528	46.6791	18.8926	19.5698	10.5383			88	21.3268	24.8777	30.7469	26.819	15.513	41.9791	45.2675	16.5012	17.7613	8.77218
	88.5	22.7862	29.7935	32.2889	29.4853	16.7818	46.5627	46.6672	18.8878	19.5648	10.5437			88.5	21.3268	24.9231	30.7961	26.8639	15.5297	42.0964	45.3387	16.5301	17.7911	8.81635
	89	22.8089	29.7859	32.2889	29.4853	16.7775	46.5508	46.6672	18.883	19.5598	10.5463			89	21.3496	24.9685	30.7961	26.8639	15.5553	42.1673	45.3387	16.5589	17.8209	8.87716
	89.5	22.8031	29.7783	32.2807	29.4778	16.7733	46.539	46.7138	18.8734	19.5549	10.5516			89.5	21.3843	25.0139	30.8453	26.9089	15.5808	42.2382	45.3853	16.6167	17.8507	8.92133
	90	22.8031	29.7708	32.2807	29.4703	16.7647	46.5154	46.7138	18.8923	19.5499	10.5433			90	21.3843	25.0592	30.8453	26.9538	15.6319	42.38	45.3853	16.6356	17.8805	8.97123
	90.5	22.7973	29.7632	32.2725	29.4998	16.7605	46.5618	46.702	18.8875	19.5499	10.5487			90.5	21.419	25.1046	30.8945	26.9833	15.6575	42.4264	45.4565	16.6645	17.8805	9.0154
	91	22.7973	29.7929	32.2643	29.4923	16.7772	46.55	46.6901	18.8827	19.5694	10.554			91	21.419	25.1343	30.9437	27.0282	15.6742	42.4973	45.5277	16.6933	17.9001	9.05958
	91.5	22.7915	29.7854	32.2643	29.4848	16.773	46.5382	46.6901	18.8778	19.5645	10.5622			91.5	21.4538	25.1797	30.9437	27.0731	15.6998	42.5682	45.5277	16.7222	17.9299	9.08712
	92	22.7915	29.7778	32.2966	29.4773	16.7687	46.5145	46.6782	18.8968	19.5595	10.5675			92	21.4538	25.2251	30.976	27.1181	15.7253	42.71	45.5988	16.7411	17.9597	9.13129
	92.5	22.7857	29.7702	32.2966	29.4773	16.7644	46.5027	46.6782	18.892	19.5545	10.5729			92.5	21.4885	25.2704	30.976	27.1181	15.7509	42.7808	45.5988	16.77	17.9895	9.17546
	93	22.7857	29.7627	32.2884	29.4698	16.7602	46.5492	46.6664	18.8871	19.5545	10.581			93	21.4885	25.3158	31.0252	27.163	15.7764	42.8273	45.67	16.7989	17.9895	9.203
	93.5	22.78	29.8	32.2884	29.4623	16.7602	46.5374	46.6664	18.8823	19.5495	10.5864			93.5	21.5233	25.3002	31.0252	27.2079	15.7764	42.8982	45.67	16.8277	18.0193	9.24718
	94	22.8085	29.7924	32.2802	29.4917	16.7769	46.5255	46.6664	18.9012	19.5446	10.578			94	21.5113	25.3456	31.0744	27.2374	15.7932	42.9691	45.67	16.8466	18.0491	9.29708
	94.5	22.8027	29.7848	32.2802	29.4917	16.7727	46.5137	46.6545	18.8964	19.5691	10.5862			94.5	21.546	25.3909	31.0744	27.2374	15.8187	43.04	45.7411	16.8755	18.0388	9.32462
	95	22.8027	29.7773	32.2719	29.4842	16.7684	46.5019	46.713	18.8916	19.5641	10.5943			95	21.546	25.4363	31.1236	27.2823	15.8443	43.1109	45.7166	16.9044	18.0686	9.35216
	95.5	22.7969	29.7697	32.2719	29.4767	16.7641	46.5484	46.7011	18.8868	19.5591	10.5996			95.5	21.5808	25.4817	31.1236	27.3272	15.8698	43.1573	45.7878	16.9332	18.0984	9.39633
	96	22.7969	29.7621	32.2637	29.4693	16.7599	46.5365	46.7011	18.882	19.5591	10.5941			96	21.5808	25.527	31.1728	27.3722	15.8954	43.2282	45.7878	16.9621	18.0984	9.4296
	96.5	22.7911	29.7919	32.2637	29.4693	16.7599	46.5247	46.7011	18.9009	19.5542	10.6022			96.5	21.6155	25.5568	31.1728	27.3722	15.8954	43.2991	45.7878	16.981	18.1282	9.45714
	97	22.7911	29.7919	32.2637	29.4618	16.7766	46.5129	46.6893	18.8961	19.5492	10.6104			97	21.6155	25.5568	31.1728	27.4171	15.9121	43.37	45.859	17.0099	18.158	9.48468
	97.5	22.7911	29.7843	32.296	29.4912	16.7724	46.501	46.6893	18.8913	19.5492	10.6185			97.5	21.6155	25.6022	31.2051	27.4466	15.9377	43.4409	45.859	17.0388	18.158	9.51222
	98	22.7853	29.7767	32.296	29.4912	16.7681	46.4892	46.6893	18.8865	19.5442	10.6102			98	21.6503	25.6475	31.2051	27.4466	15.9632	43.5117	45.859	17.0676	18.1878	9.56212
	98.5	22.7853	29.7692	32.2878	29.4837	16.7681	46.5475	46.6774	18.8816	19.5638	10.6183			98.5	21.6503	25.6929	31.2543	27.4915	15.9632	43.4873	45.9301	17.0965	18.2074	9.58966
	99	22.7795	29.7616	32.2878	29.4837	16.7638	46.5357	46.6774	18.9054	19.5638	10.6128			99	21.685	25.7383	31.2543	27.4915	15.9888	43.5582	45.9301	17.0866	18.2074	9.62292
	99.5	22.7795	29.7616	32.2878	29.4762	16.7596	46.5239	46.6774	18.9006	19.5588	10.6237			99.5	21.685	25.7383	31.2543	27.5364	16.0143	43.6291	45.9301	17.1154	18.2372	9.63383
	100	22.8081	29.7914	32.2796	29.4687	16.7596	46.512	46.6655	18.8958	19.5588	10.6318			100	21.6731	25.768	31.3035	27.5814	16.0143	43.7	46.0013	17.1443	18.2372	9.66137
	100.5	22.8023	29.7838	32.2796	29.4687	16.7553	46.5002	46.6655	18.8909	19.5538	10.6262			100.5	21.7078	25.8134	31.3035	27.5814	16.0399	43.7709	46.0013	17.1732	18.267	9.69464
	101	22.8023	29.7762	32.2796	29.4612	16.7721	46.5002	46.6655	18.8861	19.5538	10.6344			101	21.7078	25.8588	31.3035	27.6263	16.0566	43.7709	46.0013	17.202	18.267	9.72218
	101.5	22.7965	29.7762	32.2714	29.4982	16.7721	46.5467	46.6655	18.9099	19.5488	10.6425			101.5	21.7425	25.8588	31.3527	27.6108	16.0566	43.8173	46.0013	17.1921	18.2968	9.74972
	102	22.7965	29.7686	32.2714	29.4907	16.7678	46.5349	46.6537	18.9051	19.5488	10.6397			102	21.7425	25.9041	31.3527	27.6557	16.0822	43.8882	46.0724	17.221	18.2968	9.76635
	102.5	22.7965	29.7611	32.2714	29.4832	16.7678	46.523	46.6537	18.9002	19.5439	10.6479			102.5	21.7425	25.9495	31.3527	27.7007	16.0822	43.9591	46.0724	17.2498	18.3266	9.79389
	103	22.7907	29.7535	32.2632	29.4832	16.7635	46.523	46.6537	18.8954	19.5634	10.6423			103	21.7773	25.9949	31.4019	27.7007	16.1077	43.9591	46.0724	17.2787	18.3462	9.82716
	103.5	22.7907	29.7908	32.2632	29.4757	16.7593	46.5112	46.6537	18.8954	19.5634	10.6532			103.5	21.7773	25.9792	31.4019	27.7456	16.1332	44.03	46.0724	17.2787	18.3462	9.83807
	104	22.7907	29.7833	32.2632	29.4757	16.7593	46.4994	46.6418	18.8906	19.5584	10.6477			104	21.7773	26.0246	31.4019	27.7456	16.1332	44.1009	46.1436	17.3076	18.376	9.87133
	104.5	22.7849	29.7757	32.2549	29.4682	16.755	46.4994	46.7003	18.9095	19.5584	10.6586			104.5	21.812	26.07	31.4511	27.7905	16.1588	44.1009	46.1191	17.3265	18.376	9.88224
	105	22.7849	29.7757	32.2954	29.4682	16.755	46.4876	46.7003	18.9047	19.5535	10.653			105	21.812	26.07	31.4342	27.7905	16.1588	44.1717	46.1191	17.3553	18.4058	9.9155
	105.5	22.7849	29.7681	32.2954	29.4607	16.7507	46.534	46.7003	18.9047	19.5535	10.6639			105.5	21.812	26.1153	31.4342	27.8355	16.1843	44.2182	46.1191	17.3553	18.4058	9.92641
	106	22.7791	29.7605	32.2872	29.4607	16.7718	46.534	46.6884	18.8999	19.5535	10.6584			106	21.8468	26.1607	31.4834	27.8355	16.1756	44.2182	46.1903	17.3842	18.4058	9.95968
	106.5	22.7791	29.7605	32.2872	29.4902	16.7675	46.5222	46.6884	18.8951	19.5485	10.6693			106.5	21.8468	26.1607	31.4834	27.8649	16.2011	44.2891	46.1903	17.4131	18.4356	9.97059
	107	22.7791	29.7903	32.2872	29.4902	16.7675	46.5222	46.6884	18.8951	19.5485	10.6665			107	21.8468	26.1905	31.4834	27.8649	16.2011	44.2891	46.1903	17.4131	18.4356	9.98722
	107.5	22.8019	29.7827	32.2872	29.4827	16.7675	46.5104	46.6884	18.914	19.5435	10.6746			107.5	21.8695	26.2358	31.4834	27.9099	16.2011	44.36	46.1903	17.432	18.4654	10.0148
	108	22.8019	29.7827	32.279	29.4827	16.7632	46.4986	46.6884	18.914	19.5435	10.6719			108	21.8695	26.2358	31.5326	27.9099	16.2266	44.4309	46.1903	17.432	18.4654	10.0314
	108.5	22.8019	29.7752	32.279	29.4752	16.7632	46.4986	46.6884	18.9092	19.5631	10.6828			108.5	21.8695	26.2812	31.5326	27.9548	16.2266	44.4309	46.1903	17.4609	18.4849	10.0423
	109	22.7961	29.7676	32.279	29.4752	16.759	46.4867	46.6766	18.9044	19.5631	10.68			109	21.9043	26.3266	31.5326	27.9548	16.2522	44.5017	46.2614	17.4897	18.4849	10.0589
	109.5	22.7961	29.7676	32.279	29.4752	16.759	46.4867	46.6766	18.9044	19.5581	10.6744			109.5	21.9043	26.3266	31.5326	27.9548	16.2522	44.5017	46.2614	17.4897	18.5147	10.0922
	110	22.7961	29.76	32.2708	29.4677	16.7547	46.4749	46.6766	18.8996	19.5581	10.6854			110	21.9043	26.3719	31.5818	27.9997	16.2777	44.5726	46.2614	17.5186	18.5147	10.1031
	110.5	22.7961	29.76	32.2708	29.4677	16.7547	46.5332	46.6766	18.8947	19.5581	10.6826			110.5	21.9043	26.3719	31.5818	27.9997	16.2777	44.5482	46.2614	17.5475	18.5147	10.1197
	111	22.7903	29.7524	32.2708	29.4602	16.7547	46.5214	46.6766	18.9185	19.5531	10.6935			111	21.939	26.4173	31.5818	28.0447	16.2777	44.6191	46.2614	17.5375	18.5445	10.1306
	111.5	22.7903	29.7822	32.2708	29.4602	16.7504	46.5214	46.6766	18.9137	19.5531	10.6907			111.5	21.939	26.4471	31.5818	28.0447	16.3033	44.6191	46.2614	17.5664	18.5445	10.1473
	112	22.7903	29.7822	32.2626	29.4527	16.7504	46.5096	46.6647	18.9137	19.5482	10.6879			112	21.939	26.4471	31.631	28.0896	16.3033	44.69	46.3326	17.5664	18.5743	10.1639
	112.5	22.7845	29.7746	32.2626	29.4896	16.7715	46.5096	46.6647	18.9089	19.5482	10.6988			112.5	21.9738	26.4924	31.631	28.0741	16.2945	44.69	46.3326	17.5953	18.5743	10.1748
	113	22.7845	29.7746	32.2626	29.4896	16.7672	46.4977	46.6647	18.9089	19.5482	10.6961			113	21.9738	26.4924	31.631	28.0741	16.32	44.7609	46.3326	17.5953	18.5743	10.1915
	113.5	22.7845	29.7671	32.2626	29.4821	16.7672	46.4977	46.6647	18.904	19.5432	10.6933			113.5	21.9738	26.5378	31.631	28.119	16.32	44.7609	46.3326	17.6241	18.6041	10.2081
	114	22.7845	29.7671	32.2626	29.4821	16.7672	46.4859	46.6647	18.904	19.5432	10.7042			114	21.9738	26.5378	31.631	28.119	16.32	44.8318	46.3326	17.6241	18.6041	10.219
	114.5	22.7787	29.7595	32.2544	29.4821	16.7629	46.4859	46.6647	18.8992	19.5382	10.7014			114.5	22.0085	26.5832	31.6802	28.119	16.3456	44.8318	46.3326	17.653	18.634	10.2356
	115	22.7787	29.7595	32.2544	29.4747	16.7629	46.4859	46.6647	18.8992	19.5627	10.6987			115	22.0085	26.5832	31.6802	28.164	16.3456	44.8318	46.3326	17.653	18.6237	10.2523
	115.5	22.7787	29.7519	32.2544	29.4747	16.7629	46.4741	46.6647	18.9182	19.5627	10.7096			115.5	22.0085	26.6285	31.6802	28.164	16.3456	44.9026	46.3326	17.6719	18.6237	10.2632
	116	22.7787	29.7817	32.2949	29.4672	16.7587	46.4741	46.6647	18.9182	19.5578	10.7068			116	22.0085	26.6583	31.6633	28.2089	16.3711	44.9026	46.3326	17.6719	18.6535	10.2798
	116.5	22.7729	29.7817	32.2949	29.4672	16.7587	46.5206	46.6528	18.9133	19.5578	10.704			116.5	22.0432	26.6583	31.6633	28.2089	16.3711	44.9491	46.4037	17.7008	18.6535	10.2964
	117	22.7729	29.7741	32.2866	29.4672	16.7587	46.5206	46.6528	18.9133	19.5578	10.7149			117	22.0432	26.7037	31.7125	28.2089	16.3711	44.9491	46.4037	17.7008	18.6535	10.3073
	117.5	22.8015	29.7741	32.2866	29.4597	16.7544	46.5206	46.6528	18.9085	19.5528	10.7149			117.5	22.0313	26.7037	31.7125	28.2538	16.3967	44.9491	46.4037	17.7297	18.6833	10.3073
	118	22.8015	29.7665	32.2866	29.4597	16.7544	46.5087	46.6528	18.9085	19.5528	10.7121			118	22.0313	26.749	31.7125	28.2538	16.3967	45.02	46.4037	17.7297	18.6833	10.324
	118.5	22.7957	29.7665	32.2866	29.4597	16.7544	46.5087	46.6528	18.9037	19.5528	10.723			118.5	22.066	26.749	31.7125	28.2538	16.3967	45.02	46.4037	17.7585	18.6833	10.3349
	119	22.7957	29.759	32.2866	29.4522	16.7544	46.5087	46.6528	18.9037	19.5478	10.7203			119	22.066	26.7944	31.7125	28.2988	16.3967	45.02	46.4037	17.7585	18.7131	10.3515
	119.5	22.7957	29.759	32.2784	29.4522	16.7501	46.4969	46.6528	18.8989	19.5478	10.7175			119.5	22.066	26.7944	31.7617	28.2988	16.4222	45.0909	46.4037	17.7874	18.7131	10.3681
	120	22.7957	29.7514	32.2784	29.4891	16.7501	46.4969	46.6528	18.9226	19.5478	10.7312			120	22.066	26.8398	31.7617	28.2833	16.4222	45.0909	46.4037	17.7774	18.7131	10.3624
