# Supplementary material for: A quantitative map of nuclear pore assembly reveals two distinct mechanisms
Source: Nature. 2023 Jan 4;613(7944):575–81. doi: 10.1038/s41586-022-05528-w (PMC9849139; doi:10.1038/s41586-022-05528-w)
Supplement: Supplementary file 9 — Source Data Fig. 4 [file 41586_2022_5528_MOESM9_ESM.xlsx]

## Sheet: Sheet1
Fig. 4c
Mid/late-telophase									Interphase
	Inner-core				Non-core
	Both TPR/Nup62	TPR only	Nup62 only		Both TPR/Nup62	TPR only	Nup62 only			Both TPR/Nup62	TPR only	Nup62 only
	0.782609	0.217391	0		0.9375	0.0625	0			0.64	0.28	0.08
	0.888889	0.111111	0		0.875	0.0625	0.0625			0.698113	0.188679	0.113208
	0.75	0.2	0.05		0.947368	0.0526316	0			0.790698	0.162791	0.0465116
	0.769231	0.230769	0		0.769231	0.153846	0.0769231			0.78	0.16	0.06
	0.818182	0.181818	0		0.9	0.05	0.05			0.686567	0.208955	0.104478
	0.789474	0.157895	0.0526316		0.916667	0	0.0833333			0.761905	0.142857	0.0952381
	0.631579	0.263158	0.105263		1	0	0			0.757895	0.147368	0.0947368
	0.619048	0.333333	0.047619		0.8	0.133333	0.0666667			0.825688	0.137615	0.0366972
	0.636364	0.272727	0.0909091		0.923077	0	0.0769231			0.80315	0.133858	0.0629921
	0.708333	0.291667	0		0.782609	0.130435	0.0869565			0.875	0.0972222	0.0277778
t-test		1.71951e-05							t-test		8.00559e-05
