# Supplementary material for: A quantitative map of nuclear pore assembly reveals two distinct mechanisms
Source: Nature. 2023 Jan 4;613(7944):575–81. doi: 10.1038/s41586-022-05528-w (PMC9849139; doi:10.1038/s41586-022-05528-w)
Supplement: Supplementary file 10 — Source Data Extended Data Fig. 2 [file 41586_2022_5528_MOESM10_ESM.xlsx]

## Sheet: Sheet1
Nup205	Nup358
0.666024	0.410106
1.01346	0.414074
0.724632	0.410795
0.820863	0.413903
0.673852	0.429617
0.6136	0.538843
1.51503	0.697873
1.5783	0.773309
1.2425
