# Supplementary material for: A quantitative map of nuclear pore assembly reveals two distinct mechanisms
Source: Nature. 2023 Jan 4;613(7944):575–81. doi: 10.1038/s41586-022-05528-w (PMC9849139; doi:10.1038/s41586-022-05528-w)
Supplement: Supplementary file 11 — Source Data Extended Data Fig. 3 [file 41586_2022_5528_MOESM11_ESM.xlsx]

## Sheet: Sheet1
	Nup107				Seh1				Nup205				Nup93				Nup62				Nup214				Tpr				Nup358
Time (min)	Cytoplasm	Nucleoplasm	NE		Cytoplasm	Nucleoplasm	NE		Cytoplasm	Nucleoplasm	NE		Cytoplasm	Nucleoplasm	NE		Cytoplasm	Nucleoplasm	NE		Cytoplasm	Nucleoplasm	NE		Cytoplasm	Nucleoplasm	NE		Cytoplasm	Nucleoplasm	NE
0	2.49154	0.296548	0.0370804		2.39838	0.321796	0.046955		1.36103	0.0900625	0.0155105		5.33874	0.3294	0.0378847		5.46586	0.346577	0.0745899		1.73702	0.0905805	0.0217237		1.74419	0.106168	0.0448491		1.23469	0.0926718	0.0183662
0.5	2.45255	0.312547	0.0445634		2.33065	0.356752	0.0794582		1.33518	0.115492	0.00818486		5.12852	0.491466	0.028941		5.3157	0.429391	0.0599943		1.70234	0.114586	0.0168299		1.74871	0.139721	0.0382518		1.20272	0.107752	0.0223924
1	2.33815	0.422801	0.053052		2.19182	0.487996	0.0834001		1.2323	0.176293	-0.00267312		4.85661	0.710417	0.022505		4.99193	0.664992	0.0434171		1.60238	0.183665	0.0109313		1.61232	0.216746	0.0212366		1.1246	0.161802	0.0215165
1.5	2.17472	0.559524	0.0552179		2.05687	0.585792	0.0775244		1.21952	0.207154	-0.00512853		4.95581	0.782569	0.0238297		4.70157	0.809804	0.0780702		1.56541	0.233879	0.0174447		1.56354	0.260805	0.014248		1.16691	0.180526	0.0211571
2	2.07219	0.546564	0.0647814		1.99057	0.539191	0.0548698		1.17383	0.18219	0.000745706		4.97711	0.596769	0.0302688		4.87414	0.670013	0.0720559		1.50496	0.233259	0.0154684		1.60951	0.195966	0.00747203		1.11503	0.1753	0.0203896
2.5	1.85152	0.710334	0.0810218		1.72716	0.790738	0.0928477		1.13673	0.186326	0.0211179		4.7475	0.55736	0.0600067		4.55353	0.759238	0.0866916		1.37645	0.265239	0.0325543		1.51869	0.226741	0.011587		1.07427	0.168705	0.0205642
3	2.09938	0.444066	0.139907		2.03806	0.460312	0.134548		1.26207	0.126258	0.00862735		5.02236	0.398629	0.0229154		4.91791	0.539136	0.0829898		1.55747	0.154996	0.0139477		1.6106	0.149136	0.0205812		1.12543	0.122378	0.0199164
3.5	2.17698	0.348895	0.136201		2.08961	0.339596	0.109839		1.24222	0.0997512	0.00868039		5.18687	0.320666	0.00363609		4.94486	0.404751	0.0464686		1.62739	0.10764	0.00760878		1.68285	0.114222	0.019375		1.16617	0.0978906	-0.00974315
4	2.19095	0.305121	0.181529		2.17024	0.291866	0.149405		1.3216	0.0823432	0.013049		5.28337	0.255639	0.00534583		5.10868	0.320981	0.0406077		1.65749	0.0808319	0.0110325		1.75951	0.0877082	0.00856565		1.20309	0.0740297	-0.00125345
4.5	2.14759	0.273642	0.214065		2.17658	0.260224	0.162239		1.30493	0.0685009	0.00820699		5.29141	0.218161	0.00307346		5.19609	0.274539	0.0195283		1.68395	0.0681941	-0.00282111		1.77166	0.0716923	-0.00793774		1.21031	0.0666356	-0.0158674
5	2.1132	0.252331	0.288468		2.15339	0.238739	0.194543		1.31198	0.0586522	0.0063422		5.31276	0.184218	0.0192179		5.25895	0.228294	0.0365108		1.69449	0.0571321	0.00811948		1.74654	0.0636718	-0.00435991		1.21865	0.0541985	-0.00199853
5.5	2.06765	0.237017	0.432595		2.14009	0.223227	0.230065		1.30835	0.0529408	0.0420288		5.24475	0.188938	0.0812496		5.05633	0.217252	0.11569		1.70213	0.0499249	0.0037463		1.78144	0.0571829	-0.00621218		1.2307	0.0498035	-0.00511294
6	1.96681	0.229284	0.589548		2.07968	0.214907	0.346956		1.25779	0.0571617	0.0772465		5.11738	0.197516	0.181707		5.09943	0.21729	0.18734		1.70884	0.0481726	0.00952931		1.74159	0.0555607	0.0166706		1.22596	0.0486727	-0.0072183
6.5	1.89876	0.223122	0.675905		2.02436	0.207556	0.434904		1.21876	0.057608	0.198155		5.05422	0.197849	0.292935		5.06511	0.216757	0.395258		1.72019	0.0484276	0.014165		1.77675	0.0515605	0.0202159		1.2169	0.0454015	-2.86652e-05
7	1.83894	0.222188	0.765674		1.96427	0.202374	0.504723		1.13216	0.0582076	0.262376		4.8487	0.200824	0.384689		4.93916	0.219711	0.529946		1.70795	0.0490894	0.0331931		1.84644	0.0524665	0.0387928		1.21907	0.0432173	0.00942631
7.5	1.77662	0.221085	0.791732		1.86253	0.198865	0.604382		1.09288	0.0592973	0.326178		4.65653	0.204598	0.499929		4.84314	0.22045	0.698116		1.66978	0.0499569	0.0545005		1.75024	0.0536474	0.0403509		1.2263	0.0456379	0.00889973
8	1.73	0.226217	0.844075		1.82865	0.195815	0.599848		1.02912	0.0608241	0.397823		4.32656	0.209692	0.637091		4.75044	0.2234	0.805091		1.63896	0.0514008	0.086199		1.77317	0.0539778	0.0299102		1.20717	0.0456394	0.0212929
8.5	1.71001	0.23608	0.852889		1.79085	0.194645	0.675895		0.998642	0.0643971	0.40861		4.19868	0.218946	0.700426		4.58504	0.22879	0.892898		1.59296	0.054173	0.1218		1.71557	0.0628226	0.0483227		1.2237	0.0469607	0.0295109
9	1.66904	0.249814	0.832521		1.76358	0.196454	0.661641		0.949086	0.0688571	0.436747		4.00315	0.228042	0.817907		4.4619	0.238594	0.967366		1.56437	0.0584048	0.171738		1.72256	0.0695351	0.056453		1.16625	0.0515006	0.0348843
9.5	1.66555	0.269565	0.851595		1.74632	0.20272	0.62375		0.940469	0.0756127	0.450786		3.83808	0.238797	0.894868		4.37913	0.252783	1.02343		1.46632	0.0643196	0.195731		1.61619	0.0816466	0.0703638		1.12648	0.0540801	0.0461583
10	1.63461	0.295331	0.877443		1.7435	0.214071	0.635471		0.875401	0.0841186	0.528071		3.70038	0.253819	0.969419		4.21098	0.274278	1.11742		1.41242	0.0719811	0.231692		1.60772	0.0959119	0.0919534		1.14287	0.0603634	0.0226045
10.5	1.59522	0.322343	0.935661		1.7136	0.227235	0.627613		0.848949	0.0956477	0.545095		3.55016	0.275206	1.00613		3.93953	0.299532	1.18234		1.38156	0.080575	0.268078		1.60046	0.122645	0.103999		1.11663	0.0639541	0.0552289
11	1.59047	0.346534	0.910798		1.68169	0.24417	0.661385		0.822667	0.106687	0.528068		3.43851	0.296796	1.16312		3.86121	0.328863	1.29289		1.32602	0.0902119	0.30092		1.4508	0.144098	0.119806		1.09287	0.0724669	0.0533265
11.5	1.5527	0.373124	0.974794		1.67927	0.261179	0.75745		0.798102	0.118266	0.575778		3.32212	0.322505	1.19166		3.75129	0.3611	1.36395		1.28429	0.0994911	0.334036		1.45722	0.164765	0.157085		1.08435	0.0753514	0.0557292
12	1.53368	0.397171	1.01435		1.64473	0.277891	0.750555		0.768844	0.130371	0.613266		3.21568	0.346303	1.29369		3.5817	0.392789	1.42655		1.24226	0.109172	0.365916		1.4172	0.192291	0.187229		1.05807	0.0811412	0.0718388
12.5	1.51904	0.418179	1.02636		1.58318	0.295485	0.770939		0.744965	0.14087	0.627346		3.16193	0.376092	1.41484		3.52708	0.425732	1.4981		1.20581	0.118482	0.392767		1.36572	0.211081	0.195966		1.03938	0.088788	0.0928797
13	1.46258	0.43711	1.09186		1.57797	0.314688	0.78065		0.738432	0.152108	0.64291		3.12109	0.400814	1.39959		3.46855	0.457428	1.58965		1.20735	0.127322	0.404638		1.32562	0.235938	0.223133		1.00766	0.0914273	0.0883326
13.5	1.48283	0.454169	1.08093		1.56015	0.32332	0.799133		0.718786	0.162562	0.614461		3.07728	0.427172	1.43291		3.35296	0.489345	1.59646		1.17565	0.135545	0.409631		1.27722	0.260717	0.286096		1.01625	0.0935855	0.09566
14	1.49502	0.469008	1.06853		1.55333	0.335466	0.838881		0.708975	0.172763	0.609563		3.05325	0.456025	1.48694		3.26632	0.528072	1.57875		1.17351	0.143944	0.443397		1.21621	0.285297	0.294706		1.02685	0.0980959	0.0973609
14.5	1.46789	0.483103	1.07438		1.54246	0.349845	0.814167		0.713214	0.181271	0.65434		3.00736	0.47941	1.52207		3.26273	0.552399	1.56661		1.13605	0.151307	0.4381		1.21154	0.306222	0.341751		0.999909	0.10517	0.128082
15	1.4508	0.49428	1.07115		1.56666	0.353174	0.816993		0.681619	0.19131	0.609484		3.00828	0.506534	1.55489		3.2652	0.579307	1.6293		1.13031	0.158373	0.455693		1.1592	0.321466	0.361741		1.00283	0.104879	0.120808
15.5	1.43547	0.512758	1.07162		1.55023	0.370234	0.847707		0.683978	0.19892	0.614064		2.94141	0.534185	1.56668		3.21888	0.608388	1.59451		1.11673	0.164246	0.451226		1.11048	0.340816	0.402897		0.994931	0.107224	0.107391
16	1.44346	0.528977	1.08014		1.54243	0.370026	0.881782		0.697486	0.20831	0.646656		2.90046	0.55843	1.52194		3.17544	0.634939	1.7082		1.13342	0.169351	0.467819		1.08118	0.358105	0.40248		0.983302	0.108072	0.115434
16.5	1.39737	0.531066	1.05984		1.50971	0.374006	0.852913		0.686414	0.216093	0.622777		2.89876	0.581671	1.5744		3.15172	0.656639	1.7023		1.12563	0.174381	0.528177		1.07551	0.37292	0.44057		1.00837	0.11202	0.132633
17	1.42092	0.536502	1.11141		1.49214	0.387363	0.858951		0.690845	0.225357	0.601371		2.92717	0.599548	1.50986		3.1402	0.680517	1.72732		1.10255	0.179817	0.470907		1.02143	0.390187	0.488592		1.00015	0.113908	0.137481
17.5	1.41563	0.544599	1.08784		1.47846	0.390881	0.871972		0.668171	0.23221	0.583373		2.8469	0.625279	1.51165		3.10533	0.70262	1.75175		1.10739	0.185788	0.50653		1.01285	0.399891	0.539744		0.970972	0.117286	0.134279
18	1.34648	0.547658	1.10492		1.48767	0.39537	0.887828		0.669663	0.239139	0.65998		2.87142	0.649031	1.49634		3.14818	0.724723	1.83667		1.10897	0.190121	0.50632		0.975768	0.406392	0.55138		0.990691	0.120309	0.145214
18.5	1.36756	0.551475	1.11054		1.51059	0.393955	0.877265		0.687439	0.24763	0.626792		2.74684	0.672426	1.58473		3.13135	0.746159	1.77055		1.1099	0.194748	0.510091		0.926753	0.418869	0.603604		0.980521	0.121491	0.148914
19	1.34906	0.555826	1.07444		1.48319	0.397057	0.881649		0.69144	0.254802	0.624929		2.85726	0.693142	1.53928		3.11505	0.764432	1.794		1.09917	0.200675	0.508368		0.920644	0.431775	0.600517		0.93836	0.125077	0.148843
19.5	1.33726	0.568698	1.02935		1.50197	0.395395	0.88234		0.694317	0.261216	0.607043		2.83303	0.717462	1.5139		3.08017	0.784119	1.79317		1.08648	0.203546	0.520248		0.851261	0.438655	0.668468		0.974663	0.11831	0.178007
20	1.34502	0.572947	1.10151		1.47785	0.402659	0.873113		0.690599	0.270146	0.633855		2.81903	0.73846	1.50655		3.12995	0.805107	1.75926		1.10266	0.211659	0.52118		0.838279	0.446381	0.708659		0.941142	0.122043	0.160417
20.5	1.34607	0.570378	1.01554		1.4728	0.400348	0.893803		0.702828	0.271754	0.643268		2.78386	0.761423	1.49063		3.04343	0.820853	1.78433		1.07505	0.210583	0.551659		0.751095	0.452353	0.719179		0.951447	0.121756	0.177749
21	1.35008	0.565085	1.09744		1.52393	0.40768	0.862115		0.706524	0.276146	0.638179		2.78975	0.784564	1.54069		2.99608	0.833895	1.77683		1.07843	0.208472	0.514571		0.75993	0.46145	0.763747		0.908463	0.123004	0.179858
21.5	1.33794	0.570465	1.13251		1.49645	0.409383	0.941154		0.73151	0.279574	0.638928		2.75148	0.807891	1.54459		3.06781	0.842638	1.80343		1.10182	0.209804	0.5278		0.700677	0.469553	0.769135		0.911208	0.124923	0.165855
22	1.32964	0.578343	1.09635		1.53435	0.413072	0.908812		0.714385	0.287034	0.684426		2.7024	0.827052	1.54295		3.00779	0.859868	1.73799		1.09478	0.208749	0.561464		0.693444	0.472467	0.797156		0.933545	0.127599	0.193695
22.5	1.31106	0.576536	1.09323		1.53827	0.422261	0.939949		0.700993	0.291281	0.675575		2.72688	0.851871	1.58413		3.06847	0.867447	1.78956		1.07965	0.207229	0.529117		0.647161	0.484603	0.848041		0.904937	0.127679	0.217379
23	1.30371	0.580597	1.111		1.50978	0.42555	0.906614		0.699026	0.294676	0.660923		2.75292	0.871463	1.52472		3.10766	0.876775	1.7833		1.10522	0.211273	0.550105		0.68223	0.494061	0.876037		0.914939	0.130204	0.227939
23.5	1.32855	0.582296	1.09861		1.47874	0.427778	0.922371		0.675466	0.295293	0.660081		2.72993	0.895334	1.58283		3.03571	0.886466	1.80904		1.10905	0.210193	0.553683		0.612915	0.506639	0.865431		0.886362	0.133603	0.223261
24	1.31981	0.56827	1.11597		1.47597	0.435769	0.920255		0.705216	0.303761	0.654102		2.73959	0.914129	1.6005		3.02358	0.902823	1.78253		1.03509	0.213107	0.576908		0.583228	0.514433	0.926388		0.895443	0.133947	0.237778
24.5	1.30077	0.5834	1.1623		1.47287	0.434912	0.964208		0.6942	0.307031	0.707713		2.73166	0.930091	1.63628		3.07293	0.911602	1.795		1.07299	0.216351	0.563573		0.584905	0.518502	0.91147		0.938574	0.139192	0.23988
25	1.30833	0.60565	1.13503		1.48499	0.435626	0.929537		0.713907	0.314866	0.708346		2.72007	0.952573	1.64289		3.04286	0.918359	1.79714		1.0461	0.212014	0.590672		0.585585	0.528375	0.955868		0.884852	0.14326	0.232633
25.5	1.28052	0.601714	1.16734		1.43029	0.442342	0.955944		0.667982	0.309279	0.64842		2.67775	0.940069	1.58048		3.04745	0.936609	1.85597		1.07077	0.216021	0.562826		0.557159	0.535231	1.00121		0.908843	0.139692	0.253769
26	1.26887	0.608251	1.16945		1.51383	0.440969	0.990383		0.68968	0.314789	0.675687		2.68592	0.962314	1.58496		3.12401	0.940533	1.87185		1.08379	0.218668	0.581615		0.574444	0.544562	0.959232		0.888565	0.14195	0.235432
26.5	1.28477	0.607882	1.16666		1.45243	0.450459	0.956055		0.691474	0.321988	0.718596		2.61601	0.988748	1.60107		3.12366	0.937062	1.8125		1.07182	0.217295	0.592859		0.54603	0.545968	1.00284		0.874209	0.144597	0.253018
27	1.32254	0.620477	1.19716		1.46569	0.454948	1.0022		0.68258	0.316968	0.690258		2.64335	1.00451	1.58248		3.13157	0.952124	1.83727		1.04902	0.222241	0.568189		0.540292	0.554692	1.00872		0.891332	0.152646	0.250053
27.5	1.29708	0.626058	1.20495		1.49228	0.472369	0.967062		0.711018	0.321927	0.651065		2.62742	1.02168	1.68276		3.09163	0.934944	1.86151		1.03613	0.226553	0.605225		0.513868	0.560868	0.983892		0.848129	0.150705	0.247751
28	1.25586	0.621833	1.19256		1.50325	0.458716	1.00614		0.664171	0.316895	0.70649		2.6886	1.04052	1.60913		3.08296	0.961861	1.973		1.08718	0.227316	0.622609		0.518444	0.569639	1.0334		0.880684	0.15218	0.261339
28.5	1.2598	0.624119	1.22202		1.44344	0.471675	0.962925		0.691699	0.325755	0.715303		2.66472	1.05639	1.60068		3.08681	0.972042	1.93024		1.04952	0.225141	0.640698		0.49033	0.573909	1.09341		0.837496	0.154997	0.291508
29	1.24993	0.628315	1.21938		1.44425	0.474161	0.978648		0.673351	0.325487	0.763014		2.6394	1.05251	1.57104		3.06032	0.969447	1.9343		1.04199	0.228309	0.625633		0.474651	0.580767	1.02391		0.834619	0.160453	0.270722
29.5	1.26279	0.640814	1.21328		1.44388	0.466737	1.01791		0.657328	0.323949	0.741295		2.64614	1.07144	1.63511		2.95702	0.982739	1.95096		1.05703	0.23001	0.645219		0.49095	0.585851	1.05666		0.850383	0.152443	0.282206
30	1.23238	0.649198	1.19768		1.49891	0.481789	1.02443		0.651257	0.323057	0.741061		2.61808	1.06871	1.61802		3.12129	0.958854	1.9596		1.01917	0.23353	0.679747		0.468747	0.598298	1.0757		0.829434	0.158225	0.282271
30.5	1.25401	0.65203	1.23847		1.4572	0.483426	1.01304		0.657161	0.325425	0.754659		2.59273	1.08255	1.60576		3.03149	0.965192	1.98509		1.0497	0.236583	0.655836		0.443062	0.594989	1.06582		0.832879	0.162836	0.270145
31	1.23799	0.658835	1.23762		1.4688	0.489437	0.985627		0.65479	0.325698	0.753128		2.56855	1.07742	1.61834		3.04075	0.96737	2.0005		1.00374	0.23854	0.665999		0.433755	0.602941	1.08403		0.807432	0.162908	0.282766
31.5	1.23888	0.677182	1.2496		1.42212	0.493686	1.01519		0.61871	0.328356	0.74611		2.57047	1.08583	1.62182		3.07038	0.967752	1.99288		1.02066	0.235999	0.688007		0.430732	0.616072	1.07622		0.824528	0.166094	0.311709
32	1.24914	0.675057	1.27835		1.44729	0.502307	0.999052		0.641466	0.331607	0.750358		2.54296	1.08676	1.60374		3.00274	0.974617	2.02839		0.977471	0.239065	0.699173		0.417727	0.609162	1.08907		0.83497	0.167983	0.291785
32.5	1.19339	0.687014	1.22312		1.44611	0.49227	1.00668		0.651113	0.320202	0.737264		2.5871	1.09379	1.64973		3.04673	0.975944	2.02878		0.988588	0.243654	0.679829		0.418665	0.616582	1.06673		0.78774	0.171212	0.313373
33	1.18628	0.690796	1.25857		1.42916	0.49784	0.975412		0.672165	0.332179	0.694078		2.59668	1.08942	1.67788		2.94731	0.985598	2.02704		1.02504	0.240812	0.690359		0.441997	0.621847	1.07062		0.787847	0.169287	0.294253
33.5	1.20019	0.709582	1.25325		1.46003	0.500465	1.01641		0.671236	0.327308	0.712959		2.5457	1.10126	1.63567		3.0474	0.987584	2.04114		1.00169	0.244775	0.708295		0.429894	0.62219	1.06958		0.811856	0.171044	0.307383
34	1.19194	0.711765	1.28196		1.40784	0.504874	0.971549		0.631565	0.332236	0.729447		2.49804	1.1226	1.6379		2.99847	0.996596	2.09989		0.981984	0.252129	0.723128		0.390025	0.634213	1.09498		0.779062	0.174831	0.30322
34.5	1.15044	0.708596	1.2673		1.44165	0.510497	0.979934		0.599977	0.331586	0.731275		2.5364	1.11705	1.67953		2.9453	0.998347	2.07946		0.964673	0.257545	0.734804		0.37803	0.633038	1.09155		0.767719	0.174293	0.307032
35	1.17941	0.719045	1.28357		1.39922	0.513298	1.00433		0.618026	0.323063	0.769874		2.49117	1.12847	1.63556		2.94276	1.00249	2.12601		0.952213	0.26265	0.705936		0.404788	0.64211	1.0871		0.774586	0.179548	0.306248
35.5	1.17489	0.720594	1.32127		1.40908	0.514718	0.999613		0.642944	0.333375	0.771709		2.52251	1.11799	1.63986		2.86821	1.00016	2.14021		0.993625	0.259603	0.711794		0.376916	0.645223	1.09446		0.779435	0.175333	0.308382
36	1.17365	0.73092	1.32712		1.37676	0.519034	1.0296		0.605885	0.329275	0.78272		2.52795	1.11943	1.71549		2.98759	0.997926	2.11026		0.921175	0.265346	0.704794		0.369156	0.646286	1.12586		0.778019	0.18222	0.291693
36.5	1.16693	0.730512	1.33178		1.39981	0.517999	1.03519		0.622451	0.332451	0.759837		2.4562	1.1101	1.66849		2.97387	0.996597	2.12225		0.961758	0.264416	0.712281		0.348222	0.648233	1.10804		0.744596	0.182793	0.336344
37	1.15213	0.739098	1.31538		1.34298	0.517907	1.02852		0.64228	0.335437	0.805324		2.42762	1.13113	1.67973		2.8303	1.0058	2.12366		0.931769	0.268693	0.73887		0.365095	0.648184	1.1069		0.750468	0.179761	0.334733
37.5	1.11535	0.738327	1.34727		1.34465	0.520489	1.0257		0.637378	0.344799	0.762301		2.49533	1.1336	1.72974		2.76221	1.00957	2.10234		0.914798	0.269569	0.739671		0.340735	0.649186	1.14091		0.750087	0.182117	0.351986
38	1.13392	0.749316	1.31934		1.3236	0.515857	0.996826		0.632937	0.344175	0.752112		2.48933	1.14549	1.69295		2.78773	1.00911	2.12555		0.958372	0.267161	0.758694		0.374143	0.65403	1.09333		0.742438	0.185018	0.291456
38.5	1.16704	0.747486	1.37032		1.329	0.515922	0.992457		0.606336	0.349331	0.737515		2.4355	1.14101	1.71153		2.78457	1.01595	2.13633		0.921078	0.267135	0.761317		0.325183	0.66391	1.04691		0.74464	0.189191	0.313381
39	1.12938	0.755491	1.33747		1.34997	0.526647	1.00299		0.633737	0.341848	0.774137		2.42399	1.14886	1.71373		2.74081	1.0104	2.12341		0.948545	0.273069	0.789789		0.358465	0.666967	1.10892		0.744717	0.189939	0.361253
39.5	1.14836	0.754849	1.31113		1.33215	0.517447	1.00562		0.636478	0.341037	0.797747		2.49516	1.1612	1.70939		2.81218	1.00644	2.18084		0.96309	0.280687	0.781471		0.343487	0.666465	1.11265		0.754105	0.191967	0.342137
40	1.13817	0.753852	1.34184		1.38433	0.531547	0.996247		0.618601	0.339036	0.809751		2.47777	1.15633	1.7666		2.72105	1.01908	2.21283		0.924579	0.284519	0.782178		0.348086	0.670461	1.10654		0.727874	0.191876	0.346582
40.5	1.11964	0.754743	1.32918		1.35285	0.530292	0.988091		0.607542	0.341239	0.790056		2.44001	1.15863	1.73237		2.87329	1.03211	2.16731		0.947122	0.280002	0.781913		0.337516	0.667192	1.11856		0.748615	0.196704	0.366243
41	1.08207	0.759164	1.309		1.29578	0.531294	0.969798		0.579384	0.351915	0.788738		2.46914	1.1683	1.71228		2.81472	1.02163	2.21726		0.95978	0.27987	0.778244		0.341919	0.674358	1.06926		0.69006	0.193088	0.365354
41.5	1.0754	0.75518	1.29385		1.34064	0.539338	0.953444		0.583504	0.339872	0.810002		2.38554	1.16953	1.73212		2.82893	1.03044	2.23654		0.952749	0.276897	0.805343		0.332963	0.682294	1.12048		0.707013	0.201532	0.358101
42	1.06398	0.750546	1.28382		1.31695	0.531707	0.971961		0.585303	0.347571	0.779945		2.35157	1.16398	1.73101		3.0078	1.03953	2.19725		0.961294	0.271871	0.830915		0.339127	0.67802	1.12855		0.699472	0.203459	0.362572
42.5	1.08532	0.763758	1.33199		1.3218	0.533587	1.00127		0.604184	0.348612	0.79484		2.49128	1.20498	1.70894		2.92856	1.03787	2.24082		0.913277	0.275387	0.819567		0.325975	0.684442	1.13142		0.687356	0.200755	0.351377
43	1.05779	0.764691	1.30629		1.29045	0.548832	1.03242		0.58262	0.337842	0.794765		2.3294	1.18838	1.77046		2.88577	1.06175	2.25536		0.950283	0.275882	0.823474		0.322752	0.678425	1.11373		0.699036	0.20179	0.359596
43.5	1.10884	0.773535	1.32397		1.30236	0.543447	1.05245		0.610863	0.34312	0.796987		2.40299	1.20239	1.75493		2.90254	1.04486	2.25813		0.954258	0.27965	0.786575		0.329461	0.68225	1.14335		0.680686	0.202075	0.35091
44	1.1169	0.768908	1.32904		1.26631	0.536219	1.01982		0.595491	0.341487	0.777087		2.44453	1.19419	1.74624		2.81565	1.07592	2.31845		0.911255	0.277593	0.805054		0.340352	0.685486	1.14696		0.696595	0.203314	0.348505
44.5	1.08798	0.769158	1.32193		1.25108	0.546908	1.05183		0.591203	0.344147	0.789212		2.3592	1.19183	1.76131		2.73653	1.05639	2.29806		0.91408	0.285066	0.806153		0.302152	0.686899	1.07879		0.68604	0.208462	0.356641
45	1.07759	0.773819	1.30937		1.25482	0.547282	1.05567		0.624382	0.337649	0.824198		2.34489	1.19184	1.77295		2.63967	1.07335	2.30432		0.943611	0.28522	0.809528		0.30976	0.68873	1.13884		0.699937	0.209405	0.37833
45.5	1.07953	0.779026	1.31193		1.24191	0.55083	1.03385		0.651354	0.346875	0.800387		2.35702	1.19183	1.80454		2.5781	1.07092	2.32869		0.945555	0.28032	0.813259		0.321235	0.690453	1.09372		0.693778	0.207784	0.382903
46	1.07434	0.777841	1.3413		1.24847	0.556556	1.0271		0.621363	0.341876	0.804406		2.35504	1.2011	1.81902		2.62221	1.06767	2.40384		0.899957	0.281284	0.78832		0.297118	0.690796	1.08397		0.649048	0.211583	0.37636
46.5	1.06309	0.782866	1.322		1.2214	0.56428	1.01015		0.607962	0.342984	0.825515		2.33748	1.22994	1.79923		2.59875	1.06925	2.32724		0.937514	0.280622	0.821079		0.313835	0.690037	1.10017		0.677149	0.211538	0.368014
47	1.04236	0.794721	1.33029		1.20942	0.562622	1.0191		0.612796	0.342924	0.825441		2.29336	1.21046	1.76261		2.46178	1.08021	2.33849		0.941412	0.284614	0.815565		0.301413	0.698007	1.11257		0.676746	0.209858	0.401837
47.5	1.05072	0.784466	1.3325		1.20643	0.561445	1.05109		0.608951	0.344845	0.789685		2.24196	1.22236	1.79405		2.45526	1.06401	2.31562		0.900522	0.284005	0.819445		0.29204	0.702891	1.11272		0.65073	0.209108	0.379886
48	1.05483	0.790558	1.35076		1.21038	0.562723	1.03974		0.621673	0.347438	0.798399		2.27415	1.23111	1.7858		2.50884	1.07272	2.33607		0.927463	0.290481	0.832642		0.307506	0.700001	1.11769		0.660753	0.216818	0.374183
48.5	1.07173	0.79204	1.36902		1.23016	0.568837	1.07034		0.599127	0.341661	0.814568		2.22071	1.23182	1.79382		2.51764	1.08419	2.3097		0.918506	0.290125	0.838785		0.278182	0.697021	1.12878		0.641631	0.218301	0.388622
49	1.06762	0.798556	1.37791		1.21171	0.569108	1.05624		0.589171	0.352079	0.768062		2.25465	1.21847	1.81421		2.43715	1.08063	2.30558		0.883645	0.289061	0.826486		0.283329	0.705342	1.09301		0.636428	0.219184	0.377959
49.5	1.04968	0.797922	1.41655		1.20128	0.580128	1.06269		0.577415	0.350872	0.756613		2.29708	1.25152	1.8345		2.50096	1.09332	2.28568		0.852968	0.289995	0.833746		0.288888	0.706404	1.1042		0.638241	0.222168	0.412289
50	1.04126	0.79368	1.38982		1.19479	0.573883	1.10456		0.624714	0.349326	0.777502		2.30651	1.20834	1.8658		2.51778	1.09258	2.33731		0.89415	0.289794	0.837575		0.288996	0.715476	1.11771		0.624198	0.226371	0.386169
50.5	1.04333	0.794651	1.39785		1.24713	0.568412	1.08971		0.54369	0.355284	0.801834		2.22485	1.2273	1.84078		2.47521	1.09675	2.31604		0.872284	0.294511	0.832747		0.29168	0.709965	1.12888		0.635819	0.222718	0.389434
51	1.06425	0.806724	1.38693		1.18395	0.57013	1.07206		0.587123	0.350626	0.777157		2.20298	1.21159	1.85435		2.58971	1.08963	2.29247		0.909713	0.291487	0.849647		0.295315	0.712374	1.10734		0.627225	0.225617	0.394443
51.5	1.04163	0.800124	1.38751		1.18672	0.569642	1.11314		0.630639	0.346816	0.774592		2.20024	1.23052	1.86944		2.43224	1.10238	2.31532		0.812946	0.292736	0.845625		0.287006	0.715243	1.16296		0.652021	0.226246	0.423392
52	1.04497	0.800044	1.35475		1.20988	0.571074	1.08264		0.58208	0.353309	0.786613		2.217	1.23685	1.86573		2.41394	1.10216	2.31035		0.862913	0.296079	0.887382		0.274878	0.71528	1.12606		0.632504	0.224829	0.395177
52.5	0.970623	0.801701	1.38952		1.1893	0.577831	1.07088		0.556204	0.361498	0.788197		2.20788	1.23785	1.87508		2.5571	1.11092	2.33518		0.845553	0.30245	0.890056		0.279988	0.715399	1.08179		0.642298	0.230112	0.425737
53	1.02976	0.797651	1.36414		1.17815	0.580421	1.11033		0.611984	0.366283	0.818049		2.22687	1.24061	1.8061		2.49907	1.10401	2.33156		0.811253	0.30379	0.882637		0.2621	0.716548	1.10622		0.62696	0.23489	0.435668
53.5	1.02294	0.808726	1.3878		1.17889	0.580522	1.08675		0.55324	0.353191	0.80773		2.17431	1.25006	1.85522		2.32623	1.10128	2.39486		0.825218	0.30616	0.901923		0.284652	0.713655	1.09829		0.638854	0.230834	0.41959
54	1.01315	0.804622	1.34134		1.20519	0.581256	1.13038		0.548717	0.363832	0.819823		2.15102	1.26419	1.8612		2.47932	1.10466	2.3598		0.841597	0.305663	0.873699		0.28242	0.717183	1.13285		0.613124	0.230649	0.415588
54.5	1.01594	0.806676	1.33714		1.1638	0.59383	1.09587		0.520598	0.364684	0.789487		2.16512	1.27001	1.86161		2.36331	1.10149	2.29758		0.829788	0.306571	0.882526		0.278368	0.723131	1.11426		0.650049	0.233877	0.402032
55	0.97764	0.80983	1.35638		1.20693	0.596372	1.10056		0.558868	0.362327	0.760797		2.13338	1.26031	1.88084		2.37218	1.10599	2.31701		0.849653	0.307571	0.911238		0.272075	0.723279	1.13145		0.649008	0.231046	0.432696
55.5	0.966334	0.811284	1.37727		1.13767	0.602978	1.08119		0.521232	0.361575	0.751225		2.08019	1.27453	1.87565		2.41864	1.12005	2.34274		0.828414	0.30777	0.877227		0.282565	0.717116	1.12342		0.628741	0.233524	0.409108
56	0.981683	0.810085	1.30912		1.22471	0.616175	1.08577		0.534744	0.376909	0.780115		2.01899	1.26113	1.91358		2.3815	1.10761	2.29922		0.853813	0.309115	0.918271		0.260314	0.717887	1.11947		0.623706	0.23189	0.432558
56.5	0.980132	0.806073	1.33569		1.18195	0.61097	1.09519		0.545123	0.374703	0.767508		2.07153	1.25756	1.85424		2.34549	1.12571	2.2956		0.840117	0.314184	0.889867		0.284675	0.716448	1.10707		0.62673	0.237306	0.436255
57	1.00189	0.811689	1.34674		1.1423	0.612663	1.08142		0.536096	0.3732	0.749424		1.98042	1.26835	1.90046		2.31903	1.13683	2.26196		0.803169	0.313393	0.866405		0.268947	0.717832	1.12045		0.614423	0.235262	0.430988
57.5	0.999919	0.820182	1.35604		1.23838	0.612669	1.11586		0.517898	0.36544	0.779643		2.14094	1.255	1.86017		2.31501	1.11904	2.31076		0.819758	0.312462	0.879933		0.271474	0.722312	1.11048		0.625419	0.24119	0.445918
58	0.966611	0.819426	1.35823		1.16396	0.622725	1.09805		0.492829	0.372084	0.760238		2.06766	1.24984	1.8769		2.26433	1.12677	2.29566		0.81169	0.322364	0.904196		0.252815	0.727777	1.09909		0.632262	0.238305	0.453275
58.5	1.01254	0.819561	1.34497		1.24121	0.610159	1.09073		0.524967	0.381725	0.79666		2.02536	1.23368	1.89623		2.31893	1.12921	2.33608		0.807137	0.315119	0.876354		0.249655	0.73495	1.07396		0.608563	0.242996	0.463288
59	1.04805	0.820181	1.32252		1.18005	0.637668	1.11523		0.487552	0.371235	0.7835		1.98957	1.27096	1.90827		2.45974	1.1431	2.33431		0.80724	0.316686	0.909002		0.255013	0.730291	1.12087		0.583919	0.241938	0.442821
59.5	0.954531	0.824076	1.32903		1.15626	0.630038	1.11018		0.476514	0.371448	0.798889		2.16389	1.25031	1.92406		2.23724	1.14878	2.38501		0.808945	0.321299	0.893119		0.250833	0.730442	1.12029		0.575218	0.242384	0.443978
60	0.986534	0.823985	1.34591		1.1863	0.631427	1.10871		0.517162	0.373451	0.797773		2.02684	1.22896	1.88183		2.31276	1.13598	2.36127		0.824995	0.320839	0.901568		0.248333	0.728018	1.08343		0.606037	0.246825	0.432285
