# Supplementary material for: A quantitative map of nuclear pore assembly reveals two distinct mechanisms
Source: Nature. 2023 Jan 4;613(7944):575–81. doi: 10.1038/s41586-022-05528-w (PMC9849139; doi:10.1038/s41586-022-05528-w)
Supplement: Supplementary file 12 — Source Data Extended Data Fig. 4 [file 41586_2022_5528_MOESM12_ESM.xlsx]

## Sheet: Sheet1
Density
15.9411
18.0963
15.4423
11.9952
14.8839
11.0375
