# Supplementary material for: A quantitative map of nuclear pore assembly reveals two distinct mechanisms
Source: Nature. 2023 Jan 4;613(7944):575–81. doi: 10.1038/s41586-022-05528-w (PMC9849139; doi:10.1038/s41586-022-05528-w)
Supplement: Supplementary file 13 — Source Data Extended Data Fig. 5 [file 41586_2022_5528_MOESM13_ESM.xlsx]

## Sheet: Sheet1
Extended Fig. 5b										Extended Fig. 5c			Extended Fig. 5d
	Non-core				Core					Postmitotic			Interphase
Time (min)	data (average)	data (s.d.)	model fitting		data (average)	data (s.d.)	model fitting
0			0				0			0			0
0.5			0				0			0			0
1			0				0			0			0
1.5			0				0			0			0
2			0				0			0			0
2.5			0.001				0			0.00125445			-0.000524911
3			0.002				0			0.0025089			-0.00104982
3.5	0.000215525	0.0196109	0.004		0.00841782	0.021541	0			0.00501779			-0.00209964
4	-0.000702616	0.0181561	0.009		-0.00198706	0.0246676	0			0.01129			-0.0047242
4.5	-0.00183588	0.0175486	0.018		-0.00643076	0.0169237	0			0.0225801			-0.0094484
5	0.00707203	0.0255182	0.032		-0.00746939	0.0164949	0.001			0.0398879			-0.0152722
5.5	0.043643	0.0450147	0.054		-0.0178892	0.0221233	0.001			0.0674858			-0.0268203
6	0.104935	0.0795912	0.085		-0.0261134	0.0195966	0.003			0.105865			-0.0400427
6.5	0.164194	0.0863658	0.126		-0.00796351	0.0262219	0.006			0.156534			-0.0569893
7	0.221343	0.0834671	0.179		0.0117823	0.0381093	0.011			0.221747			-0.0771851
7.5	0.27962	0.0923055	0.241		0.035069	0.0549996	0.019			0.297488			-0.0975302
8	0.3552	0.0929826	0.31		0.0632638	0.0550783	0.029			0.3815			-0.1185
8.5	0.387058	0.0844243	0.381		0.0721807	0.0527939	0.044			0.466749			-0.132895
9	0.4438	0.0885756	0.451		0.105745	0.0654709	0.062			0.54998			-0.14219
9.5	0.504942	0.135222	0.516		0.121556	0.0639431	0.083			0.626176			-0.144286
10	0.540586	0.134651	0.574		0.153681	0.0831481	0.107			0.692827			-0.138133
10.5	0.552094	0.109634	0.624		0.174219	0.0913815	0.132			0.749189			-0.126256
11	0.638375	0.124839	0.667		0.188582	0.0610826	0.156			0.797023			-0.11223
11.5	0.647281	0.105302	0.702		0.192793	0.0741843	0.178			0.835331			-0.0970534
12	0.705564	0.146709	0.731		0.207058	0.0964055	0.199			0.866367			-0.0802527
12.5	0.764034	0.122803	0.754		0.223573	0.0849707	0.216			0.890893			-0.0664021
13	0.754977	0.119141	0.773		0.251635	0.0873855	0.231			0.910911			-0.0535018
13.5	0.780977	0.0940782	0.788		0.257916	0.10259	0.244			0.92642			-0.0415516
14	0.812863	0.106743	0.801		0.243816	0.0773429	0.254			0.940183			-0.0331263
14.5	0.81946	0.0985273	0.811		0.266999	0.0832696	0.262			0.950692			-0.0261762
15	0.850867	0.119081	0.819		0.238859	0.0954842	0.269			0.958947			-0.0197011
15.5	0.847148	0.120864	0.826		0.257672	0.084303	0.275			0.966201			-0.014226
16	0.824776	0.0823444	0.831		0.26069	0.0782675	0.28			0.971201			-0.00922598
16.5	0.8507	0.0934665	0.836		0.275572	0.0802226	0.284			0.976456			-0.00575089
17	0.816384	0.0939361	0.84		0.28023	0.0590454	0.288			0.980456			-0.00175089
17.5	0.807126	0.100289	0.843		0.289713	0.0717187	0.291			0.983456			0.00124911
18	0.815615	0.137141	0.846		0.279124	0.0799474	0.294			0.986456			0.00424911
18.5	0.851313	0.111594	0.848		0.287225	0.087091	0.297			0.988201			0.00777402
19	0.815428	0.12638	0.85		0.299169	0.100786	0.299			0.990201			0.00977402
19.5	0.80669	0.114382	0.852		0.307122	0.118265	0.301			0.992201			0.011774
20	0.79581	0.151078	0.853		0.308522	0.0862493	0.304			0.992692			0.0158238
20.5	0.788949	0.115944	0.855		0.324847	0.105176	0.306			0.994692			0.0178238
21	0.81428	0.132819	0.856		0.335342	0.102141	0.308			0.995438			0.0203488
21.5	0.809072	0.130821	0.857		0.331098	0.115778	0.31			0.996183			0.0228737
22	0.810177	0.111803	0.859		0.320466	0.0894499	0.313			0.997929			0.0263986
22.5	0.846332	0.0998039	0.86		0.318096	0.0818009	0.315			0.998674			0.0289235
23	0.814737	0.0937637	0.861		0.325788	0.104757	0.318			0.999165			0.0329733
23.5	0.845433	0.0836217	0.862		0.331342	0.102052	0.32			0.999911			0.0354982
24	0.855294	0.090083	0.863		0.343158	0.0944744	0.323			1.0004			0.039548
24.5	0.874305	0.0779745	0.864		0.355723	0.112447	0.326			1.00089			0.0435979
25	0.879955	0.106638	0.865		0.343372	0.126277	0.329			1.00138			0.0476477
25.5	0.841902	0.10055	0.866		0.369824	0.128123	0.332			1.00188			0.0516975
26	0.839645	0.115115	0.867		0.378569	0.117812	0.335			1.00237			0.0557473
26.5	0.849701	0.0934057	0.868		0.385482	0.136603	0.338			1.00286			0.0597972
27	0.837656	0.0923149	0.869		0.390785	0.10754	0.342			1.00309			0.0653719
27.5	0.881773	0.108242	0.87		0.384603	0.109235	0.345			1.00359			0.0694217
28	0.845346	0.106277	0.871		0.378813	0.137968	0.349			1.00382			0.0749964
28.5	0.850015	0.0777109	0.872		0.368902	0.134013	0.353			1.00406			0.0805712
29	0.829244	0.0996211	0.873		0.377923	0.127276	0.357			1.0043			0.0861459
29.5	0.870253	0.0893719	0.874		0.365418	0.148477	0.362			1.00428			0.0932456
30	0.858815	0.111106	0.875		0.397426	0.166127	0.366			1.00451			0.0988203
30.5	0.852506	0.102006	0.876		0.394684	0.162808	0.371			1.0045			0.10592
31	0.861842	0.0924522	0.877		0.418481	0.163742	0.376			1.00448			0.11302
31.5	0.867294	0.0776804	0.879		0.436786	0.17145	0.381			1.00572			0.119594
32	0.849549	0.116898	0.88		0.464071	0.179109	0.386			1.0057			0.126694
32.5	0.883819	0.0897845	0.881		0.41636	0.133889	0.391			1.00568			0.133794
33	0.899103	0.0872322	0.882		0.464427	0.185408	0.397			1.00541			0.142418
33.5	0.878587	0.102456	0.884		0.427986	0.162798	0.402			1.00664			0.148993
34	0.879767	0.10806	0.885		0.416005	0.152673	0.408			1.00637			0.157617
34.5	0.902485	0.079274	0.886		0.434013	0.177589	0.414			1.0061			0.166242
35	0.880402	0.0875056	0.888		0.419298	0.195867	0.42			1.00708			0.174342
35.5	0.875333	0.077454	0.889		0.416219	0.186103	0.427			1.00656			0.184491
36	0.911643	0.0826828	0.89		0.432784	0.172704	0.433			1.00628			0.193116
36.5	0.886806	0.0652287	0.892		0.470341	0.191753	0.439			1.00727			0.201215
37	0.896763	0.104429	0.893		0.465403	0.171533	0.446			1.00674			0.211365
37.5	0.914624	0.111185	0.895		0.464415	0.165155	0.453			1.00747			0.220989
38	0.896182	0.103444	0.896		0.487326	0.179758	0.46			1.00694			0.231139
38.5	0.90761	0.109917	0.898		0.475031	0.197027	0.467			1.00767			0.240763
39	0.912175	0.0980537	0.899		0.468736	0.17519	0.474			1.00714			0.250913
39.5	0.901082	0.10135	0.901		0.4931	0.18857	0.481			1.00787			0.260537
40	0.938482	0.112307	0.902		0.4525	0.186586	0.488			1.00734			0.270687
40.5	0.923038	0.076595	0.904		0.482971	0.222497	0.495			1.00807			0.280311
41	0.907299	0.0992911	0.905		0.458148	0.224335	0.503			1.00729			0.291986
41.5	0.915629	0.102318	0.907		0.499677	0.187988	0.51			1.00802			0.30161
42	0.91239	0.0919262	0.908		0.507911	0.199157	0.518			1.00723			0.313285
42.5	0.903846	0.112898	0.91		0.52535	0.195938	0.525			1.00796			0.322909
43	0.928826	0.0848502	0.912		0.525081	0.183217	0.533			1.00844			0.334059
43.5	0.92076	0.0946442	0.913		0.520564	0.193211	0.54			1.00791			0.344208
44	0.913687	0.113811	0.915		0.528404	0.211689	0.548			1.00838			0.355358
44.5	0.923731	0.0932565	0.916		0.55794	0.2208	0.556			1.0076			0.367032
45	0.924735	0.105978	0.918		0.55271	0.198221	0.563			1.00833			0.376657
45.5	0.951094	0.0991898	0.919		0.573631	0.185055	0.571			1.00755			0.388331
46	0.952188	0.0878409	0.921		0.578591	0.184899	0.578			1.00828			0.397956
46.5	0.940427	0.0789581	0.922		0.576391	0.216612	0.586			1.00749			0.40963
47	0.928381	0.0731944	0.924		0.568817	0.237486	0.594			1.00797			0.420779
47.5	0.939705	0.0873814	0.925		0.589537	0.204143	0.601			1.00744			0.430929
48	0.943421	0.0794078	0.927		0.61843	0.214818	0.609			1.00791			0.442078
48.5	0.943748	0.0681466	0.928		0.58274	0.212054	0.616			1.00739			0.452228
49	0.952936	0.0703705	0.93		0.58868	0.229987	0.623			1.00812			0.461852
49.5	0.96344	0.0572997	0.931		0.597366	0.239345	0.631			1.00733			0.473527
50	0.972214	0.0757406	0.932		0.61912	0.193913	0.638			1.00681			0.483676
50.5	0.963842	0.0677803	0.934		0.639634	0.231472	0.645			1.00754			0.493301
51	0.970248	0.0745811	0.935		0.630577	0.2197	0.652			1.00701			0.50345
51.5	0.977318	0.0549593	0.937		0.653053	0.225293	0.659			1.00774			0.513075
52	0.980698	0.0497298	0.938		0.569707	0.228091	0.666			1.00721			0.523224
52.5	0.978705	0.0748843	0.939		0.609692	0.219315	0.673			1.00668			0.533374
53	0.94478	0.0736466	0.941		0.634936	0.227623	0.68			1.00741			0.542998
53.5	0.972436	0.0894303	0.942		0.634585	0.237244	0.687			1.00688			0.553148
54	0.96979	0.0854953	0.943		0.661473	0.238467	0.693			1.00661			0.561772
54.5	0.976708	0.0934735	0.944		0.666546	0.250796	0.7			1.00609			0.571922
55	0.984768	0.0878006	0.946		0.681039	0.219331	0.706			1.00707			0.580021
55.5	0.976261	0.0975189	0.947		0.693887	0.224728	0.713			1.00654			0.590171
56	0.992731	0.0800328	0.948		0.705436	0.245126	0.719			1.00627			0.598795
56.5	0.963385	0.0458733	0.949		0.672649	0.211032	0.725			1.006			0.60742
57	0.977051	0.0700796	0.95		0.702718	0.224589	0.731			1.00572			0.616044
57.5	0.967531	0.0584783	0.951		0.649962	0.248706	0.737			1.00545			0.624669
58	0.971829	0.0597522	0.952		0.684146	0.225278	0.743			1.00518			0.633294
58.5	0.976495	0.0629105	0.953		0.735895	0.235749	0.748			1.00516			0.640393
59	0.983056	0.0549152	0.954		0.754594	0.233211	0.754			1.00489			0.649018
59.5	0.988454	0.0471267	0.956		0.769419	0.166367	0.759			1.00613			0.655593
60	0.972585	0.0797092	0.957		0.75111	0.168471	0.765			1.00585			0.664217
60.5	0.974606	0.0883274	0.957		0.748052	0.23332	0.77			1.00458			0.671842
61	0.990121	0.0732865	0.958		0.701013	0.201274	0.775			1.00456			0.678941
61.5	0.979296	0.0664645	0.959		0.74462	0.219252	0.78			1.00455			0.686041
62	1.00069	0.0843793	0.96		0.785266	0.229198	0.785			1.00453			0.693141
62.5	0.989777	0.0733276	0.961		0.748772	0.207683	0.79			1.00451			0.70024
63	0.963118	0.073411	0.962		0.719766	0.241467	0.795			1.00449			0.70734
63.5	0.97601	0.0791596	0.963		0.740786	0.194794	0.799			1.00473			0.712915
64	1.00156	0.103566	0.964		0.773866	0.209557	0.804			1.00471			0.720014
64.5	1.00039	0.0694945	0.965		0.762496	0.204928	0.808			1.00495			0.725589
65	0.987437	0.0539603	0.965		0.797881	0.207711	0.813			1.00368			0.733214
65.5	1.00647	0.0618386	0.966		0.79501	0.223438	0.817			1.00391			0.738788
66	0.965171	0.0703057	0.967		0.785358	0.221481	0.821			1.00415			0.744363
66.5	0.987879	0.0682938	0.968		0.810828	0.244666	0.825			1.00439			0.749938
67	0.971681	0.0710903	0.968		0.795911	0.236051	0.829			1.00337			0.756037
67.5	1.0079	0.0712316	0.969		0.765907	0.197558	0.833			1.0036			0.761612
68	0.994641	0.0594101	0.97		0.809104	0.185905	0.837			1.00384			0.767187
68.5	0.989775	0.0671307	0.971		0.774181	0.20885	0.841			1.00408			0.772762
69	0.973506	0.0428373	0.971		0.777496	0.191918	0.844			1.00331			0.777336
69.5	0.98307	0.0364223	0.972		0.850885	0.209766	0.848			1.00355			0.782911
70	0.98483	0.0738813	0.972		0.843428	0.224905	0.851			1.00279			0.787486
70.5	0.969732	0.0752261	0.973		0.849219	0.19213	0.854			1.00328			0.791536
71	0.97045	0.0694192	0.974		0.831419	0.215535	0.858			1.00352			0.79711
71.5	0.972139	0.0667373	0.974		0.8365	0.18703	0.861			1.00275			0.801685
72	0.987674	0.0825717	0.975		0.88557	0.20303	0.864			1.00324			0.805735
72.5	1.00497	0.0785085	0.975		0.85066	0.196667	0.867			1.00248			0.81031
73	0.983772	0.0665822	0.976		0.822714	0.233942	0.87			1.00297			0.814359
73.5	1.00561	0.0800485	0.977		0.88582	0.225265	0.873			1.00346			0.818409
74	1.01878	0.0688702	0.977		0.896595	0.197023	0.876			1.0027			0.822984
74.5	1.0076	0.0775461	0.978		0.8967	0.245585	0.879			1.00319			0.827034
75	1.00518	0.0538917	0.978		0.863649	0.219529	0.881			1.00268			0.830084
75.5	1.0062	0.0462004	0.979		0.927811	0.209211	0.884			1.00317			0.834133
76	1.00438	0.0605852	0.979		0.901009	0.191303	0.886			1.00266			0.837183
76.5	0.999707	0.0352733	0.979		0.879155	0.215681	0.889			1.0019			0.841758
77	0.995976	0.0409459	0.98		0.905835	0.194996	0.891			1.00265			0.844283
77.5	0.973097	0.0687811	0.98		0.907173	0.225391	0.894			1.00188			0.848858
78	0.992528	0.0432817	0.981		0.908031	0.222595	0.896			1.00263			0.851383
78.5	1.01303	0.0504171	0.981		0.911743	0.224747	0.898			1.00212			0.854432
79	1.00291	0.0556802	0.982		0.920154	0.231961	0.901			1.00261			0.858482
79.5	0.979366	0.0738651	0.982		0.92765	0.212682	0.903			1.0021			0.861532
80	0.977389	0.0665309	0.982		0.920199	0.21926	0.905			1.00159			0.864582
80.5	0.996809	0.0615303	0.983		0.908148	0.196714	0.907			1.00234			0.867107
81	0.995431	0.0551198	0.983		0.881075	0.2141	0.909			1.00183			0.870157
81.5	1.00704	0.0699275	0.983		0.904611	0.231312	0.911			1.00132			0.873206
82	0.988913	0.0615265	0.984		0.898648	0.197909	0.913			1.00207			0.875731
82.5	0.982484	0.0593626	0.984		0.896407	0.19833	0.915			1.00156			0.878781
83	0.997736	0.0759673	0.984		0.926543	0.187444	0.916			1.0013			0.880306
83.5	1.00121	0.0917734	0.985		0.895536	0.190716	0.918			1.00205			0.882831
84	0.990353	0.0726884	0.985		0.945542	0.247944	0.92			1.00154			0.885881
84.5	1.0191	0.0692061	0.985		0.947609	0.225382	0.922			1.00103			0.888931
85	1.00517	0.062133	0.986		0.948278	0.24794	0.923			1.00203			0.889931
85.5	1.01154	0.06991	0.986		0.900668	0.250892	0.925			1.00152			0.89298
86	1.02864	0.0597503	0.986		0.939206	0.221482	0.926			1.00127			0.894505
86.5	1.00135	0.0782647	0.987		0.914933	0.240926	0.928			1.00201			0.89703
87	0.985652	0.0634651	0.987		0.957161	0.259266	0.929			1.00176			0.898555
87.5	1.02062	0.0812186	0.987		0.926669	0.25362	0.931			1.00125			0.901605
88	1.00637	0.0666136	0.987		0.914837	0.256958	0.932			1.00099			0.90313
88.5	0.994894	0.0871066	0.988		0.900093	0.25922	0.934			1.00174			0.905655
89	1.00202	0.0910346	0.988		0.923764	0.222947	0.935			1.00149			0.90718
89.5	1.01328	0.0735673	0.988		0.940892	0.225423	0.936			1.00123			0.908705
90	1.00259	0.0559484	0.988		0.939962	0.2227	0.938			1.00072			0.911754
90.5	1.00498	0.0564936	0.989		0.960988	0.226904	0.939			1.00172			0.912754
91	1.01804	0.0488502	0.989		0.960438	0.205588	0.94			1.00147			0.914279
91.5	0.995356	0.078041	0.989		0.983764	0.18438	0.941			1.00121			0.915804
92	1.00734	0.0838612	0.989		0.958966	0.14807	0.943			1.0007			0.918854
92.5	0.987276	0.0955848	0.989		0.963184	0.183421	0.944			1.00045			0.920379
93	1.00587	0.0783368	0.99		0.953105	0.184111	0.945			1.00145			0.921379
93.5	1.00663	0.0772003	0.99		0.950332	0.192278	0.946			1.0012			0.922904
94	0.990495	0.0659607	0.99		0.942431	0.22833	0.947			1.00094			0.924429
94.5	0.990846	0.077205	0.99		0.951684	0.206201	0.948			1.00069			0.925954
95	1.01625	0.0715979	0.99		0.938839	0.207289	0.949			1.00043			0.927479
95.5	1.01181	0.085042	0.991		0.915318	0.246385	0.95			1.00143			0.928479
96	1.01439	0.0791902	0.991		0.939791	0.248191	0.951			1.00118			0.930004
96.5	0.994556	0.0791434	0.991		0.950865	0.285612	0.952			1.00092			0.931528
97	0.996936	0.0741626	0.991		0.942559	0.255418	0.953			1.00067			0.933053
97.5	0.98212	0.0700722	0.991		0.970127	0.224207	0.954			1.00041			0.934578
98	1.00263	0.0733091	0.991		0.95412	0.239638	0.955			1.00016			0.936103
98.5	1.0007	0.0842315	0.992		0.984323	0.233203	0.955			1.00141			0.935578
99	0.983648	0.0778549	0.992		0.987601	0.228599	0.956			1.00116			0.937103
99.5	1.00587	0.0909235	0.992		0.943839	0.226727	0.957			1.00091			0.938628
100	1.01275	0.0824868	0.992		0.953688	0.226484	0.958			1.00065			0.940153
100.5	0.999378	0.096565	0.992		0.987856	0.205886	0.959			1.0004			0.941678
101	0.969388	0.077138	0.992		0.976474	0.179494	0.959			1.0004			0.941678
101.5	0.998124	0.0727548	0.993		0.992517	0.171469	0.96			1.0014			0.942678
102	0.990074	0.0716459	0.993		1.01004	0.191562	0.961			1.00114			0.944203
102.5	0.986228	0.101164	0.993		1.01736	0.205577	0.962			1.00089			0.945728
103	1.0083	0.0878636	0.993		0.999485	0.216226	0.962			1.00089			0.945728
103.5	0.983618	0.0910577	0.993		1.02888	0.228446	0.963			1.00063			0.947253
104	1.0154	0.0757444	0.993		1.00079	0.20814	0.964			1.00038			0.948778
104.5	0.997754	0.123616	0.993		0.98543	0.205099	0.964			1.00038			0.948778
105	0.976424	0.0928618	0.993		1.04433	0.223593	0.965			1.00012			0.950302
105.5	1.01029	0.0906838	0.994		0.993844	0.201504	0.966			1.00112			0.951302
106	1.02401	0.0941064	0.994		1.00175	0.231712	0.966			1.00112			0.951302
106.5	1.01618	0.0863166	0.994		0.973421	0.206527	0.967			1.00087			0.952827
107	1.02008	0.078624	0.994		0.988193	0.210022	0.967			1.00087			0.952827
107.5	1.01691	0.0972742	0.994		0.976309	0.206947	0.968			1.00062			0.954352
108	1.00421	0.112159	0.994		0.955509	0.182324	0.969			1.00036			0.955877
108.5	0.995387	0.0944878	0.994		0.972879	0.226064	0.969			1.00036			0.955877
109	1.0096	0.084601	0.994		0.96442	0.160334	0.97			1.00011			0.957402
109.5	1.00171	0.100428	0.994		0.948424	0.188062	0.97			1.00011			0.957402
110	0.995811	0.0925884	0.994		0.97571	0.189231	0.971			0.999852			0.958927
110.5	0.995535	0.10928	0.995		0.985239	0.206697	0.971			1.00111			0.958402
111	1.01489	0.0809294	0.995		0.979077	0.198975	0.972			1.00085			0.959927
111.5	1.01413	0.105971	0.995		0.987212	0.183954	0.972			1.00085			0.959927
112	1.03693	0.10491	0.995		0.98867	0.20479	0.973			1.0006			0.961452
112.5	1.01009	0.103302	0.995		0.998679	0.150108	0.973			1.0006			0.961452
113	1.01737	0.12631	0.995		1.04668	0.174044	0.974			1.00034			0.962977
113.5	1.00833	0.130542	0.995		1.02775	0.168048	0.974			1.00034			0.962977
114	1.00596	0.110788	0.995		0.998141	0.197806	0.975			1.00009			0.964502
114.5	0.988326	0.117133	0.995		0.969569	0.19709	0.975			1.00009			0.964502
115	0.997515	0.120382	0.995		0.98156	0.181651	0.975			1.00009			0.964502
115.5	1.00848	0.123377	0.995		0.957624	0.174598	0.976			0.999835			0.966027
116	0.999157	0.11693	0.995		1.01538	0.167742	0.976			0.999835			0.966027
116.5	0.974248	0.114627	0.996		1.05728	0.143112	0.977			1.00083			0.967027
117	0.976872	0.127499	0.996		1.03314	0.151984	0.977			1.00083			0.967027
117.5	0.999944	0.107275	0.996		1.04459	0.160116	0.977			1.00083			0.967027
118	1.01853	0.118991	0.996		1.05064	0.172391	0.978			1.00058			0.968552
118.5	1.0163	0.101991	0.996		0.990955	0.173643	0.978			1.00058			0.968552
119	1.00918	0.0854758	0.996		1.05637	0.150444	0.978			1.00058			0.968552
119.5	0.997516	0.0879517	0.996		1.03782	0.162391	0.979			1.00033			0.970077
120	0.981837	0.120401	0.996		1.00935	0.168974	0.979			1.00033			0.970077
