# Supplementary material for: A quantitative map of nuclear pore assembly reveals two distinct mechanisms
Source: Nature. 2023 Jan 4;613(7944):575–81. doi: 10.1038/s41586-022-05528-w (PMC9849139; doi:10.1038/s41586-022-05528-w)
Supplement: Supplementary file 14 — Source Data Extended Data Fig. 6 [file 41586_2022_5528_MOESM14_ESM.xlsx]

## Sheet: Pom121
Pom121
	Non-core				Core					Decomposed postmitotic kinetics			Decomposed interphase kinetics
Time (min)	data (average)	data (s.d.)	model fitting		data (average)	data (s.d.)	model fitting
0			0				0			0			0
0.5			0				0			0			0
1			0				0			0			0
1.5			0				0			0			0
2			0.001				0			0.00125445			-0.000524911
2.5			0.003				0			0.00376335			-0.00157473
3			0.007				0			0.00878114			-0.00367438
3.5			0.019				0.001			0.0235801			-0.0084484
4	0.0651869	0.0942551	0.042		-0.0193795	0.0261016	0.001			0.0524324			-0.0205214
4.5			0.084				0.003			0.10461			-0.0395178
5	0.182789	0.185935	0.15		-0.0129805	0.0261838	0.006			0.186641			-0.0695872
5.5			0.24				0.011			0.298269			-0.109205
6	0.383749	0.221054	0.346		0.0323601	0.0569232	0.02			0.42895			-0.151121
6.5			0.455				0.037			0.561359			-0.182413
7	0.603879	0.281242	0.554		0.0788416	0.101104	0.062			0.679189			-0.196256
7.5			0.636				0.095			0.773657			-0.188977
8	0.734342	0.179187	0.698		0.10676	0.08545	0.134			0.841509			-0.16205
8.5			0.745				0.175			0.890036			-0.124199
9	0.764698	0.208703	0.779		0.170967	0.107435	0.213			0.923018			-0.0840996
9.5			0.804				0.244			0.946491			-0.0499502
10	0.829383	0.21813	0.821		0.218425	0.126752	0.27			0.961201			-0.019226
10.5			0.835				0.291			0.97342			0.0054484
11	0.817743	0.230659	0.845		0.342247	0.211259	0.307			0.981893			0.0245979
11.5			0.852				0.321			0.987112			0.0422722
12	0.944661	0.154737	0.858		0.348006	0.211849	0.332			0.99184			0.0558968
12.5			0.863				0.342			0.995568			0.0685214
13	0.947353	0.196224	0.867		0.33466	0.16854	0.352			0.998041			0.0816708
13.5			0.871				0.361			1.00077			0.0932954
14	0.959496	0.138597	0.874		0.356381	0.157881	0.369			1.0025			0.10392
14.5			0.877				0.378			1.00397			0.116069
15	0.971293	0.198336	0.879		0.398534	0.15398	0.386			1.00444			0.127219
15.5			0.881				0.394			1.00492			0.138368
16	0.949787	0.225728	0.884		0.41355	0.159089	0.403			1.00639			0.150518
16.5			0.886				0.411			1.00686			0.161667
17	0.950268	0.209331	0.888		0.453983	0.199511	0.42			1.00708			0.174342
17.5			0.89				0.428			1.00756			0.185491
18	0.945541	0.180275	0.892		0.444135	0.183846	0.437			1.00777			0.198165
18.5			0.894				0.446			1.00799			0.21084
19	0.900783	0.170935	0.896		0.47588	0.187032	0.455			1.00821			0.223514
19.5			0.898				0.463			1.00869			0.234664
20	1.03556	0.188526	0.9		0.470405	0.184895	0.472			1.0089			0.247338
20.5			0.902				0.481			1.00912			0.260012
21	1.02326	0.148565	0.904		0.531181	0.217253	0.49			1.00934			0.272687
21.5			0.906				0.499			1.00956			0.285361
22	0.96971	0.152181	0.907		0.51462	0.224723	0.508			1.00852			0.29856
22.5			0.909				0.517			1.00874			0.311235
23	0.963953	0.11443	0.911		0.519422	0.225623	0.526			1.00896			0.323909
23.5			0.913				0.535			1.00918			0.336584
24	0.901801	0.14651	0.915		0.583881	0.214209	0.544			1.0094			0.349258
24.5			0.916				0.553			1.00836			0.362457
25	0.955783	0.139493	0.918		0.588451	0.233427	0.562			1.00858			0.375132
25.5			0.92				0.57			1.00906			0.386281
26	0.966871	0.20923	0.921		0.567211	0.230086	0.579			1.00802			0.39948
26.5			0.923				0.587			1.00849			0.41063
27	1.03643	0.180705	0.925		0.61615	0.1751	0.596			1.00871			0.423304
27.5			0.926				0.604			1.00793			0.434979
28	0.944665	0.135699	0.928		0.61476	0.24481	0.612			1.00841			0.446128
28.5			0.929				0.62			1.00762			0.457802
29	0.948353	0.158728	0.931		0.654992	0.251242	0.628			1.0081			0.468952
29.5			0.932				0.636			1.00732			0.480626
30	0.895966	0.141221	0.934		0.66062	0.192335	0.644			1.00779			0.491776
30.5			0.935				0.651			1.00726			0.501925
31	0.926058	0.18756	0.937		0.691347	0.264282	0.659			1.00774			0.513075
31.5			0.938				0.666			1.00721			0.523224
32	0.948265	0.173931	0.939		0.6699	0.242502	0.673			1.00668			0.533374
32.5			0.941				0.68			1.00741			0.542998
33	0.931582	0.095229	0.942		0.693625	0.229616	0.687			1.00688			0.553148
33.5			0.943				0.693			1.00661			0.561772
34	1.03486	0.209651	0.944		0.683862	0.208669	0.7			1.00609			0.571922
34.5			0.945				0.706			1.00581			0.580546
35	1.00642	0.138939	0.947		0.741847	0.186416	0.713			1.00654			0.590171
35.5			0.948				0.719			1.00627			0.598795
36	0.993345	0.213047	0.949		0.718407	0.218125	0.725			1.006			0.60742
36.5			0.95				0.731			1.00572			0.616044
37	0.988283	0.14208	0.951		0.676327	0.251141	0.736			1.00571			0.623144
37.5			0.952				0.742			1.00543			0.631769
38	0.969434	0.173335	0.953		0.771644	0.228971	0.748			1.00516			0.640393
38.5			0.954				0.753			1.00514			0.647493
39	0.992905	0.118844	0.955		0.735365	0.286464	0.758			1.00513			0.654593
39.5			0.956				0.763			1.00511			0.661692
40	0.978606	0.171431	0.957		0.796132	0.256311	0.768			1.00509			0.668792
40.5			0.958				0.773			1.00507			0.675891
41	0.984076	0.173956	0.959		0.789319	0.268536	0.778			1.00506			0.682991
41.5			0.96				0.783			1.00504			0.690091
42	0.929536	0.117015	0.96		0.812911	0.316257	0.787			1.00402			0.69619
42.5			0.961				0.791			1.00426			0.701765
43	1.05366	0.125188	0.962		0.767645	0.282686	0.796			1.00424			0.708865
43.5			0.963				0.8			1.00448			0.71444
44	0.945755	0.123978	0.963		0.758503	0.243332	0.804			1.00346			0.720539
44.5			0.964				0.808			1.00369			0.726114
45	0.887087	0.144997	0.965		0.824142	0.321058	0.812			1.00393			0.731689
45.5			0.966				0.816			1.00417			0.737263
46	0.955567	0.113767	0.966		0.793997	0.264821	0.82			1.00315			0.743363
46.5			0.967				0.823			1.00364			0.747413
47	0.98188	0.124062	0.968		0.835373	0.292452	0.827			1.00388			0.752988
47.5			0.968				0.83			1.00311			0.757562
48	0.97663	0.133017	0.969		0.826697	0.270314	0.834			1.00335			0.763137
48.5			0.969				0.837			1.00259			0.767712
49	0.958281	0.155801	0.97		0.869806	0.252101	0.84			1.00308			0.771762
49.5			0.971				0.843			1.00357			0.775811
50	0.967095	0.126136	0.971		0.832282	0.31074	0.846			1.00281			0.780386
50.5			0.972				0.849			1.0033			0.784436
51	0.966447	0.115627	0.972		0.76948	0.26351	0.852			1.00253			0.789011
51.5			0.973				0.855			1.00302			0.79306
52	0.950915	0.0969397	0.973		0.959914	0.330223	0.858			1.00226			0.797635
52.5			0.974				0.86			1.00301			0.80016
53	0.97877	0.0941579	0.974		0.853319	0.328781	0.863			1.00224			0.804735
53.5			0.975				0.866			1.00273			0.808785
54	0.938517	0.111603	0.975		0.853288	0.18165	0.868			1.00223			0.811835
54.5			0.976				0.871			1.00272			0.815884
55	0.98544	0.156142	0.976		0.894065	0.274187	0.873			1.00221			0.818934
55.5			0.977				0.875			1.00295			0.821459
56	0.95318	0.123781	0.977		0.904688	0.291873	0.878			1.00219			0.826034
56.5			0.977				0.88			1.00168			0.829084
57	0.980972	0.124083	0.978		0.858058	0.326909	0.882			1.00243			0.831609
57.5			0.978				0.884			1.00192			0.834658
58	0.953279	0.106462	0.979		0.884157	0.283897	0.886			1.00266			0.837183
58.5			0.979				0.888			1.00215			0.840233
59	0.95485	0.119054	0.979		0.928066	0.245306	0.89			1.00165			0.843283
59.5			0.98				0.892			1.00239			0.845808
60	1.01704	0.0862993	0.98		0.973937	0.308981	0.894			1.00188			0.848858
60.5			0.98				0.896			1.00137			0.851907
61	1.00485	0.16405	0.981		0.953557	0.234218	0.898			1.00212			0.854432
61.5			0.981				0.9			1.00161			0.857482
62	0.938867	0.138415	0.981		0.931052	0.270989	0.901			1.00136			0.859007
62.5			0.982				0.903			1.0021			0.861532
63	0.967016	0.166897	0.982		0.937187	0.341638	0.905			1.00159			0.864582
63.5			0.982				0.906			1.00134			0.866107
64	0.995109	0.0888143	0.983		0.956255	0.288051	0.908			1.00208			0.868632
64.5			0.983				0.909			1.00183			0.870157
65	0.977995	0.0789944	0.983		0.94686	0.292971	0.911			1.00132			0.873206
65.5			0.983				0.912			1.00107			0.874731
66	0.987258	0.160319	0.984		0.969951	0.283701	0.914			1.00181			0.877256
66.5			0.984				0.915			1.00156			0.878781
67	0.944207	0.107414	0.984		0.999808	0.285356	0.916			1.0013			0.880306
67.5			0.984				0.918			1.00079			0.883356
68	1.00219	0.096091	0.985		0.904289	0.258608	0.919			1.00179			0.884356
68.5			0.985				0.92			1.00154			0.885881
69	0.971699	0.153875	0.985		1.0074	0.294657	0.922			1.00103			0.888931
69.5			0.985				0.923			1.00078			0.890456
70	1.05373	0.131198	0.986		0.92256	0.312578	0.924			1.00178			0.891456
70.5			0.986				0.925			1.00152			0.89298
71	0.993371	0.119258	0.986		0.925173	0.206455	0.927			1.00101			0.89603
71.5			0.986				0.928			1.00076			0.897555
72	1.02776	0.100079	0.986		0.902423	0.241423	0.929			1.0005			0.89908
72.5			0.987				0.93			1.0015			0.90008
73	1.03006	0.111612	0.987		0.860005	0.204826	0.931			1.00125			0.901605
73.5			0.987				0.932			1.00099			0.90313
74	1.02995	0.0752064	0.987		0.925659	0.231754	0.933			1.00074			0.904655
74.5			0.987				0.934			1.00049			0.90618
75	0.987031	0.128353	0.988		0.997186	0.272156	0.935			1.00149			0.90718
75.5			0.988				0.936			1.00123			0.908705
76	1.0138	0.125845	0.988		0.925487	0.216647	0.937			1.00098			0.91023
76.5			0.988				0.938			1.00072			0.911754
77	1.07078	0.121114	0.988		0.950904	0.222947	0.939			1.00047			0.913279
77.5			0.988				0.94			1.00021			0.914804
78	1.0464	0.10801	0.989		0.963245	0.233639	0.94			1.00147			0.914279
78.5			0.989				0.941			1.00121			0.915804
79	1.02076	0.133481	0.989		0.999736	0.237369	0.942			1.00096			0.917329
79.5			0.989				0.943			1.0007			0.918854
80	1.01977	0.109058	0.989		0.955779	0.28241	0.944			1.00045			0.920379
80.5			0.989				0.945			1.0002			0.921904
81	1.01844	0.116856	0.99		0.928213	0.205313	0.945			1.00145			0.921379
81.5			0.99				0.946			1.0012			0.922904
82	0.994174	0.122385	0.99		0.937349	0.241345	0.947			1.00094			0.924429
82.5			0.99				0.948			1.00069			0.925954
83	1.01286	0.128927	0.99		0.883654	0.210174	0.948			1.00069			0.925954
83.5			0.99				0.949			1.00043			0.927479
84	1.00839	0.0995576	0.99		0.959781	0.228069	0.95			1.00018			0.929004
84.5			0.99				0.95			1.00018			0.929004
85	0.994807	0.115699	0.991		0.923111	0.248115	0.951			1.00118			0.930004
85.5			0.991				0.952			1.00092			0.931528
86	1.02611	0.0932595	0.991		0.948718	0.189108	0.952			1.00092			0.931528
86.5			0.991				0.953			1.00067			0.933053
87	0.991611	0.133264	0.991		0.9711	0.204637	0.954			1.00041			0.934578
87.5			0.991				0.954			1.00041			0.934578
88	0.991727	0.128562	0.991		1.02143	0.327383	0.955			1.00016			0.936103
88.5			0.991				0.955			1.00016			0.936103
89	0.992575	0.116676	0.992		0.955599	0.218726	0.956			1.00116			0.937103
89.5			0.992				0.957			1.00091			0.938628
90	1.02448	0.141688	0.992		0.960538	0.289352	0.957			1.00091			0.938628
90.5			0.992				0.958			1.00065			0.940153
91	1.04759	0.123958	0.992		0.970579	0.237006	0.958			1.00065			0.940153
91.5			0.992				0.959			1.0004			0.941678
92	1.04205	0.0990984	0.992		0.954197	0.191408	0.959			1.0004			0.941678
92.5			0.992				0.96			1.00014			0.943203
93	0.994519	0.0960298	0.992		0.993613	0.261651	0.96			1.00014			0.943203
93.5			0.992				0.961			0.999888			0.944728
94	1.0381	0.139617	0.993		0.970949	0.189877	0.961			1.00114			0.944203
94.5			0.993				0.962			1.00089			0.945728
95	0.994379	0.120077	0.993		0.996594	0.240421	0.962			1.00089			0.945728
95.5			0.993				0.963			1.00063			0.947253
96	1.04669	0.0845072	0.993		0.994354	0.266396	0.963			1.00063			0.947253
96.5			0.993				0.964			1.00038			0.948778
97	1.06219	0.0978844	0.993		1.05807	0.226163	0.964			1.00038			0.948778
97.5			0.993				0.964			1.00038			0.948778
98	1.05278	0.113173	0.993		1.10523	0.248996	0.965			1.00012			0.950302
98.5			0.993				0.965			1.00012			0.950302
99	0.996904	0.157376	0.993		1.05958	0.279395	0.966			0.99987			0.951827
99.5			0.993				0.966			0.99987			0.951827
100	0.999447	0.141836	0.994		1.01546	0.235037	0.966			1.00112			0.951302
100.5			0.994				0.967			1.00087			0.952827
101	1.04006	0.12895	0.994		1.02516	0.27643	0.967			1.00087			0.952827
101.5			0.994				0.968			1.00062			0.954352
102	0.990616	0.195154	0.994		1.07028	0.242891	0.968			1.00062			0.954352
102.5			0.994				0.968			1.00062			0.954352
103	0.989818	0.177101	0.994		1.01411	0.232914	0.969			1.00036			0.955877
103.5			0.994				0.969			1.00036			0.955877
104	0.997357	0.110604	0.994		1.00945	0.211347	0.969			1.00036			0.955877
104.5			0.994				0.97			1.00011			0.957402
105	0.951897	0.139082	0.994		1.03298	0.218868	0.97			1.00011			0.957402
105.5			0.994				0.97			1.00011			0.957402
106	0.979535	0.140371	0.994		0.977372	0.199173	0.971			0.999852			0.958927
106.5			0.994				0.971			0.999852			0.958927
107	1.01521	0.105865	0.994		0.987545	0.171826	0.971			0.999852			0.958927
107.5			0.995				0.972			1.00085			0.959927
108	1.0978	0.176055	0.995		0.949362	0.23286	0.972			1.00085			0.959927
108.5			0.995				0.972			1.00085			0.959927
109	1.00778	0.0792517	0.995		1.0089	0.197053	0.973			1.0006			0.961452
109.5			0.995				0.973			1.0006			0.961452
110	1.04724	0.153544	0.995		0.975023	0.195237	0.973			1.0006			0.961452
110.5			0.995				0.973			1.0006			0.961452
111	1.05881	0.117283	0.995		0.955955	0.227193	0.974			1.00034			0.962977
111.5			0.995				0.974			1.00034			0.962977
112	1.0065	0.224432	0.995		1.03587	0.198231	0.974			1.00034			0.962977
112.5			0.995				0.975			1.00009			0.964502
113	1.04014	0.111927	0.995		0.987123	0.210653	0.975			1.00009			0.964502
113.5			0.995				0.975			1.00009			0.964502
114	1.07105	0.113816	0.995		1.00892	0.263117	0.975			1.00009			0.964502
114.5			0.995				0.976			0.999835			0.966027
115	1.09238	0.165924	0.995		0.959136	0.214824	0.976			0.999835			0.966027
115.5			0.995				0.976			0.999835			0.966027
116	1.05725	0.119234	0.995		0.963187	0.260329	0.976			0.999835			0.966027
116.5			0.995				0.977			0.99958			0.967552
117	0.999313	0.136523	0.995		1.01372	0.250589	0.977			0.99958			0.967552
117.5			0.996				0.977			1.00083			0.967027
118	1.02906	0.108953	0.996		1.04207	0.245411	0.977			1.00083			0.967027
118.5			0.996				0.978			1.00058			0.968552
119	1.0038	0.121651	0.996		0.983837	0.249602	0.978			1.00058			0.968552
119.5			0.996				0.978			1.00058			0.968552
120	1.04465	0.182931	0.996		0.992054	0.213118	0.978			1.00058			0.968552

## Sheet: Nup153
Nup153
	Non-core				Core					Decomposed postmitotic kinetics			Decomposed interphase kinetics
Time (min)	data (average)	data (s.d.)	model fitting		data (average)	data (s.d.)	model fitting
0			0				0			0			0
0.5			0				0			0			0
1			0				0			0			0
1.5			0.001				0			0.00125445			-0.000524911
2			0.002				0			0.0025089			-0.00104982
2.5			0.006				0			0.00752669			-0.00314947
3			0.016				0.001			0.0198167			-0.00687367
3.5	0.0604178	0.0748807	0.036		0.00289771	0.0503652	0.002			0.0446512			-0.015847
4	0.0639712	0.081246	0.072		-0.0181602	0.034438	0.004			0.0893025			-0.031694
4.5	0.157744	0.148091	0.128		0.0152625	0.0447292	0.007			0.158788			-0.0565142
5	0.171475	0.113436	0.207		0.0450847	0.0599026	0.013			0.256363			-0.0888327
5.5	0.253061	0.117337	0.303		0.0536181	0.0468301	0.022			0.3745			-0.1255
6	0.397783	0.167608	0.405		0.0648686	0.0558616	0.037			0.498637			-0.156167
6.5	0.493286	0.167686	0.502		0.0917168	0.0665327	0.059			0.614721			-0.173536
7	0.604198	0.207754	0.587		0.132482	0.087233	0.089			0.713715			-0.172406
7.5	0.71947	0.190475	0.656		0.163519	0.101477	0.125			0.791112			-0.153728
8	0.784677	0.161384	0.709		0.151617	0.0670177	0.164			0.847674			-0.122077
8.5	0.821887	0.204073	0.749		0.229466	0.0931091	0.201			0.888438			-0.0866512
9	0.82658	0.252773	0.78		0.217004	0.107448	0.234			0.918929			-0.0526014
9.5	0.800544	0.214161	0.802		0.244744	0.147588	0.262			0.939402			-0.021452
10	0.871482	0.211606	0.819		0.24827	0.105589	0.284			0.95513			0.0031726
10.5	0.809981	0.170943	0.832		0.304723	0.127177	0.303			0.966603			0.0253221
11	0.851692	0.183846	0.842		0.315002	0.152549	0.318			0.975331			0.0429466
11.5	0.902094	0.232247	0.85		0.386494	0.156896	0.33			0.982313			0.0570463
12	0.901044	0.178201	0.856		0.330344	0.124347	0.341			0.987041			0.0706708
12.5	0.883463	0.172364	0.861		0.368233	0.121044	0.35			0.991023			0.0817705
13	1.01037	0.231574	0.865		0.432763	0.124595	0.359			0.993751			0.093395
13.5	0.932915	0.18241	0.868		0.451851	0.138321	0.367			0.995479			0.10402
14	0.949938	0.0954289	0.871		0.427962	0.132759	0.374			0.997461			0.113119
14.5	0.935024	0.238764	0.874		0.455109	0.154579	0.381			0.999443			0.122219
15	0.964137	0.210949	0.876		0.468168	0.111972	0.388			1.00017			0.131843
15.5	0.836492	0.17514	0.879		0.453379	0.10411	0.395			1.00215			0.140943
16	0.994325	0.190542	0.881		0.478809	0.141522	0.401			1.00314			0.149043
16.5	0.925735	0.247415	0.883		0.457806	0.122224	0.408			1.00386			0.158667
17	0.995002	0.239642	0.884		0.462287	0.160976	0.415			1.00334			0.168817
17.5	0.830519	0.170313	0.886		0.408467	0.0999974	0.421			1.00432			0.176916
18	1.01554	0.278599	0.888		0.425389	0.0899057	0.428			1.00505			0.186541
18.5	0.902813	0.165637	0.889		0.498268	0.100722	0.434			1.00477			0.195165
19	0.912313	0.194724	0.891		0.424341	0.139725	0.44			1.00576			0.203265
19.5	0.944225	0.221702	0.892		0.456134	0.133739	0.447			1.00523			0.213415
20	0.869763	0.190735	0.893		0.477794	0.14451	0.453			1.00496			0.222039
20.5	0.904515	0.221424	0.895		0.448614	0.105543	0.46			1.00569			0.231664
21	0.993543	0.222705	0.896		0.487038	0.135108	0.466			1.00541			0.240288
21.5	0.937876	0.175087	0.898		0.613743	0.167078	0.472			1.0064			0.248388
22	0.876858	0.198136	0.899		0.540513	0.176028	0.479			1.00587			0.258537
22.5	0.897151	0.209946	0.9		0.535719	0.162248	0.485			1.0056			0.267162
23	0.917833	0.238255	0.902		0.603754	0.174885	0.491			1.00658			0.275262
23.5	0.91796	0.213939	0.903		0.480279	0.13371	0.497			1.00631			0.283886
24	1.00081	0.151999	0.904		0.541629	0.150163	0.503			1.00603			0.292511
24.5	0.899221	0.172198	0.905		0.617685	0.172486	0.51			1.00551			0.30266
25	0.959023	0.196038	0.907		0.564376	0.160972	0.516			1.00649			0.31076
25.5	0.992595	0.182123	0.908		0.545583	0.130303	0.522			1.00622			0.319384
26	0.92814	0.233517	0.909		0.616935	0.150707	0.528			1.00594			0.328009
26.5	0.957963	0.183076	0.91		0.518697	0.14462	0.534			1.00567			0.336633
27	0.932095	0.200894	0.911		0.59527	0.134879	0.54			1.0054			0.345258
27.5	0.981103	0.20603	0.912		0.564419	0.117854	0.545			1.00538			0.352358
28	0.935094	0.144285	0.914		0.566671	0.099451	0.551			1.00636			0.360457
28.5	0.934551	0.190456	0.915		0.583883	0.156013	0.557			1.00609			0.369082
29	0.965897	0.21525	0.916		0.664961	0.130912	0.563			1.00582			0.377706
29.5	0.946766	0.157833	0.917		0.542556	0.0894936	0.568			1.0058			0.384806
30	0.913162	0.105607	0.918		0.596547	0.176636	0.574			1.00553			0.393431
30.5	0.99303	0.168289	0.919		0.636692	0.113128	0.579			1.00551			0.40053
31	0.983613	0.153718	0.92		0.667821	0.125104	0.585			1.00524			0.409155
31.5	1.00211	0.181353	0.921		0.610373	0.180857	0.59			1.00522			0.416254
32	1.00705	0.149955	0.922		0.619452	0.173895	0.595			1.0052			0.423354
32.5	1.02805	0.126074	0.923		0.567929	0.114261	0.601			1.00493			0.431979
33	0.938653	0.13408	0.924		0.603429	0.140074	0.606			1.00491			0.439078
33.5	0.999578	0.129918	0.925		0.569677	0.158317	0.611			1.0049			0.446178
34	0.917224	0.08985	0.926		0.618498	0.157525	0.616			1.00488			0.453278
34.5	1.00266	0.160327	0.927		0.614253	0.138507	0.621			1.00486			0.460377
35	1.02896	0.131091	0.928		0.632553	0.194519	0.626			1.00484			0.467477
35.5	1.04809	0.172367	0.929		0.655695	0.160348	0.631			1.00483			0.474577
36	1.00853	0.143012	0.93		0.588431	0.126349	0.635			1.00506			0.480151
36.5	1.0644	0.171967	0.931		0.645604	0.154535	0.64			1.00504			0.487251
37	0.980572	0.135759	0.932		0.721397	0.166175	0.645			1.00503			0.494351
37.5	1.05272	0.169414	0.933		0.679547	0.177452	0.649			1.00526			0.499925
38	0.937151	0.117599	0.933		0.70568	0.176353	0.654			1.00399			0.50755
38.5	0.942937	0.139053	0.934		0.648426	0.201776	0.658			1.00423			0.513125
39	0.992266	0.171868	0.935		0.643458	0.180854	0.663			1.00421			0.520224
39.5	0.994844	0.176607	0.936		0.761366	0.152935	0.667			1.00445			0.525799
40	1.00938	0.2168	0.937		0.775585	0.215557	0.671			1.00468			0.531374
40.5	0.987675	0.149728	0.938		0.695655	0.217838	0.676			1.00467			0.538473
41	0.969295	0.126331	0.938		0.672998	0.22076	0.68			1.00365			0.544573
41.5	0.957028	0.124355	0.939		0.725961	0.312689	0.684			1.00388			0.550148
42	0.951084	0.190237	0.94		0.711177	0.210841	0.688			1.00412			0.555722
42.5	0.971742	0.0820506	0.941		0.809308	0.246678	0.692			1.00436			0.561297
43	0.934526	0.162472	0.941		0.740686	0.21068	0.696			1.00334			0.567397
43.5	0.939847	0.144712	0.942		0.806013	0.155789	0.7			1.00358			0.572972
44	0.963181	0.101638	0.943		0.747644	0.196671	0.703			1.00407			0.577021
44.5	0.970342	0.147951	0.944		0.725475	0.177007	0.707			1.0043			0.582596
45	0.983677	0.1104	0.944		0.780206	0.205748	0.711			1.00329			0.588696
45.5	1.01702	0.122425	0.945		0.767878	0.163085	0.714			1.00378			0.592746
46	1.00149	0.166578	0.946		0.665922	0.1417	0.718			1.00401			0.59832
46.5	0.977942	0.125131	0.946		0.882223	0.209015	0.721			1.00325			0.602895
47	1.04298	0.162893	0.947		0.786803	0.211674	0.725			1.00349			0.60847
47.5	0.975668	0.116103	0.948		0.794421	0.185071	0.728			1.00398			0.61252
48	1.00661	0.141539	0.948		0.712968	0.229158	0.732			1.00296			0.618619
48.5	0.948652	0.153348	0.949		0.751415	0.2955	0.735			1.00345			0.622669
49	0.997803	0.201881	0.95		0.777633	0.225595	0.738			1.00394			0.626719
49.5	0.951788	0.182308	0.95		0.881257	0.201557	0.741			1.00318			0.631294
50	1.01523	0.213275	0.951		0.78028	0.210079	0.744			1.00367			0.635343
50.5	0.948949	0.124507	0.951		0.850891	0.210592	0.748			1.00265			0.641443
51	0.970022	0.117164	0.952		0.737667	0.166445	0.751			1.00314			0.645493
51.5	1.04079	0.0937014	0.952		0.930822	0.182671	0.754			1.00238			0.650068
52	0.921249	0.128686	0.953		0.805657	0.213212	0.757			1.00287			0.654117
52.5	0.926769	0.156605	0.954		0.847881	0.171809	0.759			1.00362			0.656642
53	0.92561	0.17207	0.954		0.771433	0.182105	0.762			1.00285			0.661217
53.5	0.950652	0.158989	0.955		0.888504	0.171461	0.765			1.00335			0.665267
54	0.952744	0.15473	0.955		0.841987	0.108162	0.768			1.00258			0.669842
54.5	0.901984	0.212906	0.956		0.810264	0.134048	0.771			1.00307			0.673891
55	0.912397	0.131331	0.956		0.778743	0.264812	0.773			1.00256			0.676941
55.5	0.951677	0.129106	0.957		0.807538	0.157882	0.776			1.00306			0.680991
56	1.01297	0.211745	0.957		0.822465	0.206916	0.778			1.00255			0.684041
56.5	0.93587	0.150712	0.958		0.836719	0.187221	0.781			1.00304			0.688091
57	1.00391	0.128165	0.958		0.888149	0.203354	0.784			1.00227			0.692665
57.5	0.957983	0.14911	0.959		0.823866	0.210315	0.786			1.00302			0.69519
58	0.946321	0.153353	0.959		0.821196	0.166037	0.788			1.00251			0.69824
58.5	0.991735	0.17259	0.96		0.956456	0.207932	0.791			1.003			0.70229
59	0.955961	0.195279	0.96		0.848946	0.205535	0.793			1.00249			0.70534
59.5	1.01622	0.181003	0.96		0.847061	0.151455	0.796			1.00173			0.709915
60	1.04472	0.196335	0.961		0.879685	0.155044	0.798			1.00248			0.71244
60.5	1.03132	0.109925	0.961		0.818489	0.209092	0.8			1.00197			0.715489
61	0.989288	0.156618	0.962		0.886582	0.18719	0.802			1.00271			0.718014
61.5	1.00296	0.163704	0.962		0.897215	0.20803	0.805			1.00195			0.722589
62	1.0536	0.141886	0.963		0.872226	0.204481	0.807			1.00269			0.725114
62.5	1.08099	0.138513	0.963		0.941011	0.217054	0.809			1.00219			0.728164
63	0.993003	0.143296	0.963		0.828872	0.18828	0.811			1.00168			0.731214
63.5	0.965924	0.17941	0.964		0.948758	0.187407	0.813			1.00242			0.733738
64	0.943319	0.140284	0.964		0.938707	0.217599	0.815			1.00191			0.736788
64.5	1.06256	0.162465	0.965		0.946505	0.213004	0.817			1.00266			0.739313
65	1.00212	0.161537	0.965		0.978148	0.21973	0.819			1.00215			0.742363
65.5	0.969696	0.156326	0.965		0.887445	0.189275	0.821			1.00164			0.745413
66	0.947952	0.148803	0.966		0.971248	0.24516	0.823			1.00239			0.747938
66.5	0.960195	0.131106	0.966		1.00365	0.147432	0.825			1.00188			0.750988
67	0.965591	0.112973	0.966		0.974057	0.223899	0.827			1.00137			0.754037
67.5	1.01642	0.175514	0.967		0.885346	0.226198	0.828			1.00237			0.755037
68	0.950795	0.127087	0.967		0.894877	0.188979	0.83			1.00186			0.758087
68.5	0.981599	0.140832	0.967		0.927294	0.164597	0.832			1.00135			0.761137
69	0.949417	0.0860476	0.968		0.90911	0.2066	0.834			1.0021			0.763662
69.5	1.00474	0.0934784	0.968		0.93056	0.166824	0.836			1.00159			0.766712
70	1.00876	0.138531	0.968		0.935854	0.203118	0.837			1.00133			0.768237
70.5	0.958637	0.125689	0.969		1.01324	0.248491	0.839			1.00208			0.770762
71	1.0064	0.181902	0.969		0.979469	0.208364	0.841			1.00157			0.773811
71.5	0.964918	0.0954304	0.969		0.917162	0.236355	0.842			1.00131			0.775336
72	1.01797	0.130814	0.97		0.959779	0.230993	0.844			1.00206			0.777861
72.5	0.958064	0.146413	0.97		0.924469	0.160589	0.845			1.00181			0.779386
73	1.01888	0.143287	0.97		0.933428	0.201563	0.847			1.0013			0.782436
73.5	0.990388	0.134196	0.971		0.912171	0.182704	0.848			1.0023			0.783436
74	0.936662	0.165883	0.971		0.933758	0.192993	0.85			1.00179			0.786486
74.5	0.963689	0.231984	0.971		0.91826	0.213856	0.851			1.00153			0.788011
75	0.896448	0.177499	0.971		0.890273	0.169954	0.853			1.00102			0.79106
75.5	0.999426	0.0957838	0.972		0.942729	0.199748	0.854			1.00202			0.79206
76	1.00025	0.140057	0.972		0.945025	0.17351	0.856			1.00152			0.79511
76.5	0.931019	0.147685	0.972		0.918682	0.181196	0.857			1.00126			0.796635
77	1.05175	0.0997982	0.972		0.955539	0.215989	0.859			1.00075			0.799685
77.5	0.939943	0.131926	0.973		0.971134	0.186555	0.86			1.00175			0.800685
78	1.00622	0.124522	0.973		0.989744	0.211802	0.861			1.0015			0.80221
78.5	0.944561	0.17329	0.973		0.927917	0.211949	0.863			1.00099			0.80526
79	0.956183	0.159104	0.974		0.888692	0.203443	0.864			1.00199			0.80626
79.5	0.990746	0.124194	0.974		0.918351	0.231002	0.865			1.00173			0.807785
80	0.93395	0.12769	0.974		0.845767	0.168261	0.867			1.00123			0.810835
80.5	0.980884	0.172274	0.974		0.953873	0.191766	0.868			1.00097			0.812359
81	1.00352	0.183506	0.974		1.01206	0.184004	0.869			1.00072			0.813884
81.5	0.922941	0.121479	0.975		0.929482	0.12531	0.87			1.00172			0.814884
82	0.931946	0.151739	0.975		0.860201	0.139401	0.872			1.00121			0.817934
82.5	0.9391	0.207704	0.975		0.972879	0.229562	0.873			1.00095			0.819459
83	0.956136	0.170233	0.975		0.94654	0.267547	0.874			1.0007			0.820984
83.5	0.894305	0.16585	0.976		0.961699	0.24989	0.875			1.0017			0.821984
84	0.922923	0.0844462	0.976		0.987567	0.191223	0.876			1.00144			0.823509
84.5	0.976847	0.139949	0.976		0.883482	0.164727	0.877			1.00119			0.825034
85	0.964226	0.148454	0.976		0.958368	0.218056	0.878			1.00094			0.826559
85.5	0.976761	0.1483	0.976		0.965685	0.20017	0.88			1.00043			0.829609
86	0.979712	0.178768	0.977		0.903867	0.205477	0.881			1.00143			0.830609
86.5	1.00217	0.132838	0.977		0.918404	0.258239	0.882			1.00117			0.832133
87	0.992746	0.201312	0.977		0.977108	0.226879	0.883			1.00092			0.833658
87.5	0.958841	0.134129	0.977		1.00277	0.18949	0.884			1.00066			0.835183
88	0.94943	0.141276	0.978		1.01955	0.16234	0.885			1.00166			0.836183
88.5	0.964229	0.109555	0.978		0.978947	0.207764	0.886			1.00141			0.837708
89	0.94528	0.182235	0.978		1.00645	0.259353	0.887			1.00115			0.839233
89.5	0.967352	0.165876	0.978		1.03222	0.247611	0.888			1.0009			0.840758
90	1.01585	0.138965	0.978		0.984982	0.235521	0.889			1.00065			0.842283
90.5	0.986345	0.132108	0.978		1.05081	0.181579	0.89			1.00039			0.843808
91	0.891346	0.158918	0.979		0.992217	0.234198	0.891			1.00139			0.844808
91.5	0.902136	0.156003	0.979		0.949415	0.217858	0.892			1.00114			0.846333
92	0.985477	0.118165	0.979		0.966612	0.219836	0.893			1.00088			0.847858
92.5	0.936008	0.094724	0.979		1.01689	0.253362	0.894			1.00063			0.849383
93	0.976157	0.106877	0.979		1.01165	0.218518	0.895			1.00037			0.850907
93.5	1.00741	0.14731	0.98		0.979171	0.202262	0.895			1.00163			0.850383
94	1.02922	0.16052	0.98		1.08912	0.173798	0.896			1.00137			0.851907
94.5	0.964878	0.166075	0.98		0.932596	0.12291	0.897			1.00112			0.853432
95	0.97407	0.132693	0.98		0.999621	0.189954	0.898			1.00086			0.854957
95.5	0.918187	0.121186	0.98		0.935091	0.189186	0.899			1.00061			0.856482
96	0.970987	0.114945	0.98		1.01391	0.193369	0.9			1.00036			0.858007
96.5	0.944189	0.168835	0.981		0.950302	0.141264	0.901			1.00136			0.859007
97	0.9811	0.114967	0.981		1.0241	0.277647	0.901			1.00136			0.859007
97.5	0.99451	0.186009	0.981		0.934364	0.240517	0.902			1.0011			0.860532
98	0.924781	0.139501	0.981		0.90228	0.276356	0.903			1.00085			0.862057
98.5	0.944924	0.136551	0.981		0.894282	0.242095	0.904			1.00059			0.863582
99	1.00633	0.133687	0.981		0.943286	0.259756	0.905			1.00034			0.865107
99.5	0.895251	0.156961	0.981		0.904265	0.262391	0.905			1.00034			0.865107
100	0.95318	0.145373	0.982		0.819086	0.27291	0.906			1.00134			0.866107
100.5	0.934958	0.109797	0.982		0.951038	0.270468	0.907			1.00108			0.867632
101	0.995276	0.171909	0.982		0.924664	0.236509	0.908			1.00083			0.869157
101.5	0.911057	0.0942982	0.982		0.91613	0.211462	0.908			1.00083			0.869157
102	0.866792	0.117637	0.982		0.943858	0.195318	0.909			1.00057			0.870681
102.5	0.912197	0.151471	0.982		1.00994	0.227004	0.91			1.00032			0.872206
103	0.973228	0.152151	0.982		1.01859	0.265285	0.911			1.00007			0.873731
103.5	1.00879	0.09636	0.983		1.00594	0.21405	0.911			1.00132			0.873206
104	0.982656	0.146398	0.983		0.971431	0.205624	0.912			1.00107			0.874731
104.5	1.00082	0.097809	0.983		0.950147	0.179979	0.913			1.00081			0.876256
105	0.986101	0.112013	0.983		1.01584	0.200814	0.913			1.00081			0.876256
105.5	0.928993	0.110672	0.983		1.0335	0.191742	0.914			1.00056			0.877781
106	0.973249	0.0930061	0.983		1.0503	0.241046	0.915			1.0003			0.879306
106.5	0.934412	0.122617	0.983		0.995447	0.150895	0.915			1.0003			0.879306
107	0.965473	0.139778	0.984		0.961023	0.212223	0.916			1.0013			0.880306
107.5	0.955832	0.136142	0.984		1.02805	0.191998	0.917			1.00105			0.881831
108	0.959458	0.142073	0.984		0.965946	0.211059	0.917			1.00105			0.881831
108.5	0.951681	0.181248	0.984		1.00596	0.208208	0.918			1.00079			0.883356
109	0.881106	0.164588	0.984		0.961882	0.155642	0.919			1.00054			0.884881
109.5	0.949572	0.129335	0.984		0.959907	0.143638	0.919			1.00054			0.884881
110	0.900447	0.167309	0.984		1.00198	0.174844	0.92			1.00028			0.886406
110.5	0.853961	0.174326	0.984		0.926679	0.165708	0.92			1.00028			0.886406
111	0.900096	0.0919865	0.984		1.00757	0.158307	0.921			1.00003			0.887931
111.5	0.909348	0.217401	0.985		1.01728	0.179158	0.922			1.00103			0.888931
112	0.908049	0.129331	0.985		0.912945	0.195131	0.922			1.00103			0.888931
112.5	0.91237	0.162538	0.985		1.06403	0.222988	0.923			1.00078			0.890456
113	0.976147	0.180074	0.985		1.14994	0.161673	0.923			1.00078			0.890456
113.5	0.980196	0.1633	0.985		1.10308	0.194001	0.924			1.00052			0.89198
114	0.912798	0.15976	0.985		1.09066	0.148672	0.924			1.00052			0.89198
114.5	0.94641	0.20055	0.985		1.0203	0.175194	0.925			1.00027			0.893505
115	0.943817	0.186702	0.985		1.05256	0.218926	0.925			1.00027			0.893505
115.5	0.919765	0.137995	0.985		0.963999	0.231352	0.926			1.00001			0.89503
116	0.939996	0.225899	0.986		1.01268	0.261198	0.927			1.00101			0.89603
116.5	0.963205	0.163278	0.986		1.03052	0.145697	0.927			1.00101			0.89603
117	0.951656	0.204094	0.986		0.965246	0.202548	0.928			1.00076			0.897555
117.5	0.909253	0.134904	0.986		0.994873	0.175789	0.928			1.00076			0.897555
118	1.01119	0.167037	0.986		1.04304	0.111289	0.929			1.0005			0.89908
118.5	1.04075	0.134544	0.986		1.07802	0.141613	0.929			1.0005			0.89908
119	0.968526	0.131273	0.986		0.980237	0.241809	0.93			1.00025			0.900605
119.5	0.905997	0.160306	0.986		0.914755	0.195388	0.93			1.00025			0.900605
120	0.908632	0.19186	0.986		0.876033	0.220951	0.931			0.999995			0.90213

## Sheet: Nup358
Nup358
	Non-core				Core					Decomposed postmitotic kinetics			Decomposed interphase kinetics
Time (min)	data (average)	data (s.d.)	model fitting		data (average)	data (s.d.)	model fitting
0			0				0			0			0
0.5			0				0			0			0
1			0				0			0			0
1.5			0.001				0			0.00125445			-0.000524911
2			0.001				0			0.00125445			-0.000524911
2.5			0.003				0			0.00376335			-0.00157473
3			0.004				0			0.00501779			-0.00209964
3.5	-0.0276025	0.0830946	0.006		-0.000305777	0.0889049	0			0.00752669			-0.00314947
4	-0.0118446	0.0679704	0.008		0.030549	0.113697	0.001			0.00978114			-0.00267438
4.5	-0.0358533	0.0719343	0.011		-0.0302432	0.0611568	0.001			0.0135445			-0.00424911
5	-0.0112274	0.0570818	0.015		0.00498762	0.0524013	0.001			0.0185623			-0.00634875
5.5	-0.0167523	0.0576893	0.019		-0.0131749	0.0579891	0.002			0.0233256			-0.00692349
6	-0.0219264	0.0608728	0.023		-0.0122562	0.0448756	0.003			0.028089			-0.00749822
6.5	-0.00526154	0.0626959	0.028		-0.023352	0.0527759	0.004			0.0341068			-0.00859786
7	0.0149113	0.0477838	0.034		-0.0139862	0.0356168	0.005			0.041379			-0.0102224
7.5	0.0122424	0.0492213	0.04		-0.0200884	0.0464339	0.006			0.0486512			-0.011847
8	0.0396308	0.0579724	0.047		-0.024771	0.0430553	0.008			0.0569235			-0.0124715
8.5	0.0544185	0.0958565	0.054		-0.00239939	0.0703076	0.01			0.0651957			-0.0130961
9	0.0669187	0.0776824	0.062		-0.00578561	0.0611061	0.012			0.0747224			-0.0142456
9.5	0.0876772	0.0605557	0.071		0.00915669	0.0548788	0.014			0.0855036			-0.0159199
10	0.0422271	0.0749069	0.08		-0.00688591	0.0517388	0.016			0.0962847			-0.0175943
10.5	0.105302	0.0867536	0.089		0.0050667	0.0495831	0.019			0.106811			-0.0177438
11	0.105193	0.162139	0.099		0.0215164	0.0639061	0.021			0.118847			-0.0199431
11.5	0.110011	0.107275	0.109		0.0134793	0.0989111	0.024			0.130628			-0.0206174
12	0.140082	0.148625	0.12		0.0520192	0.087943	0.027			0.143664			-0.0218167
12.5	0.189709	0.136144	0.131		0.0225845	0.0777736	0.031			0.156445			-0.0214911
13	0.171148	0.174773	0.142		0.0624566	0.0837528	0.034			0.16948			-0.0226904
13.5	0.186479	0.10528	0.154		0.0612381	0.0822365	0.038			0.183516			-0.0228897
14	0.194188	0.13401	0.166		0.0444748	0.0791662	0.041			0.197806			-0.0246139
14.5	0.259746	0.142135	0.179		0.0600957	0.0932506	0.045			0.213096			-0.0253381
15	0.240618	0.10787	0.191		0.0713929	0.0903691	0.049			0.227132			-0.0255374
15.5	0.211175	0.152745	0.204		0.0756398	0.0562277	0.053			0.242422			-0.0262616
16	0.2256	0.153767	0.216		0.108959	0.113132	0.058			0.256203			-0.0249359
16.5	0.262455	0.143814	0.229		0.095716	0.0912026	0.062			0.271493			-0.0256601
17	0.275308	0.149016	0.242		0.0874596	0.113129	0.066			0.286783			-0.0263843
17.5	0.263531	0.14029	0.255		0.0899312	0.0900879	0.071			0.301819			-0.0255836
18	0.290239	0.158006	0.268		0.088136	0.11284	0.075			0.317109			-0.0263078
18.5	0.291491	0.127691	0.281		0.101271	0.107631	0.08			0.332144			-0.0255071
19	0.291933	0.119221	0.294		0.108834	0.0921726	0.084			0.347434			-0.0262313
19.5	0.344649	0.123427	0.307		0.126814	0.103827	0.089			0.36247			-0.0254306
20	0.314918	0.133094	0.32		0.117961	0.106396	0.094			0.377505			-0.0246299
20.5	0.357031	0.212977	0.333		0.0999062	0.119612	0.098			0.392795			-0.0253541
21	0.354175	0.178342	0.345		0.122364	0.108321	0.103			0.406577			-0.0240285
21.5	0.33066	0.171412	0.358		0.100516	0.0926446	0.108			0.421612			-0.0232278
22	0.383944	0.128552	0.37		0.141193	0.136634	0.112			0.435648			-0.023427
22.5	0.438191	0.285433	0.382		0.135545	0.111035	0.117			0.449429			-0.0221014
23	0.457481	0.19654	0.394		0.0866416	0.0821884	0.122			0.46321			-0.0207758
23.5	0.448392	0.211562	0.406		0.113857	0.105512	0.126			0.477246			-0.0209751
24	0.48026	0.153998	0.418		0.101091	0.144714	0.131			0.491027			-0.0196495
24.5	0.481489	0.184479	0.429		0.133494	0.138432	0.135			0.503808			-0.0193238
25	0.462383	0.179894	0.44		0.160082	0.100217	0.14			0.516335			-0.0174733
25.5	0.513328	0.185024	0.451		0.111539	0.110741	0.144			0.529116			-0.0171477
26	0.463037	0.153451	0.462		0.170801	0.118255	0.149			0.541642			-0.0152972
26.5	0.509922	0.221414	0.472		0.119025	0.0780482	0.153			0.553169			-0.0144466
27	0.501387	0.188228	0.482		0.144509	0.125963	0.158			0.564441			-0.0120712
27.5	0.496307	0.186253	0.492		0.133506	0.0870501	0.162			0.575968			-0.0112206
28	0.528737	0.23996	0.502		0.105517	0.107646	0.167			0.58724			-0.0088452
28.5	0.583279	0.208419	0.512		0.210024	0.135508	0.171			0.598767			-0.00799466
29	0.540658	0.16611	0.521		0.188474	0.145828	0.175			0.609039			-0.00661922
29.5	0.573131	0.20483	0.53		0.139057	0.0966824	0.18			0.619057			-0.00371886
30	0.565168	0.168747	0.539		0.167839	0.140412	0.184			0.629329			-0.00234342
30.5	0.540093	0.186159	0.548		0.174679	0.120879	0.188			0.639601			-0.000967972
31	0.566659	0.137702	0.556		0.167931	0.109777	0.193			0.648365			0.0024573
31.5	0.620961	0.192699	0.564		0.238362	0.149758	0.197			0.657383			0.00435765
32	0.578758	0.181136	0.572		0.225157	0.161643	0.201			0.6664			0.00625801
32.5	0.622743	0.205325	0.58		0.241765	0.144009	0.205			0.675418			0.00815836
33	0.586662	0.231644	0.588		0.211845	0.127855	0.21			0.684181			0.0115836
33.5	0.609855	0.189598	0.595		0.22191	0.1778	0.214			0.691945			0.0140089
34	0.604085	0.17079	0.603		0.228414	0.163406	0.218			0.700963			0.0159093
34.5	0.609703	0.193238	0.61		0.239082	0.163736	0.223			0.708472			0.0198594
35	0.61124	0.215706	0.617		0.215127	0.149403	0.227			0.716235			0.0222847
35.5	0.613388	0.17553	0.623		0.23995	0.184222	0.231			0.722744			0.0252349
36	0.577981	0.192335	0.63		0.223944	0.149271	0.236			0.730253			0.0291851
36.5	0.666577	0.21407	0.636		0.268899	0.170585	0.24			0.736762			0.0321352
37	0.665303	0.213378	0.643		0.264884	0.157629	0.245			0.74427			0.0360854
37.5	0.701348	0.203865	0.649		0.263958	0.174595	0.249			0.750779			0.0390356
38	0.577184	0.176503	0.655		0.235784	0.149159	0.254			0.757034			0.0435107
38.5	0.616982	0.148003	0.661		0.254599	0.104618	0.258			0.763543			0.0464609
39	0.719891	0.138955	0.667		0.241372	0.1508	0.263			0.769797			0.0509359
39.5	0.678723	0.168375	0.672		0.28282	0.169788	0.268			0.774797			0.0559359
40	0.678865	0.194321	0.678		0.308411	0.180053	0.273			0.781052			0.060411
40.5	0.723748	0.212128	0.683		0.328633	0.184707	0.278			0.786052			0.065411
41	0.722436	0.175392	0.688		0.31177	0.173917	0.283			0.791052			0.070411
41.5	0.706284	0.171294	0.694		0.33565	0.191419	0.288			0.797306			0.0748861
42	0.722706	0.189092	0.699		0.2647	0.17416	0.293			0.802306			0.0798861
42.5	0.693729	0.190788	0.704		0.336759	0.172934	0.298			0.807306			0.0848861
43	0.710417	0.219538	0.709		0.316538	0.161168	0.303			0.812306			0.0898861
43.5	0.689886	0.192884	0.713		0.364464	0.183349	0.309			0.815797			0.0969359
44	0.687016	0.151958	0.718		0.296175	0.129947	0.314			0.820797			0.101936
44.5	0.700285	0.229296	0.723		0.327065	0.157877	0.32			0.825543			0.108461
45	0.745613	0.237991	0.727		0.355952	0.244529	0.325			0.829288			0.113986
45.5	0.758758	0.19116	0.732		0.338999	0.227103	0.331			0.834034			0.120511
46	0.736295	0.193824	0.736		0.400196	0.211098	0.337			0.837525			0.12756
46.5	0.714231	0.189505	0.74		0.427117	0.235676	0.343			0.841016			0.13461
47	0.796354	0.249288	0.745		0.346677	0.229762	0.349			0.845762			0.141135
47.5	0.746574	0.217908	0.749		0.389916	0.258101	0.355			0.849253			0.148185
48	0.73241	0.178438	0.753		0.362985	0.174806	0.362			0.852489			0.15676
48.5	0.763757	0.227114	0.757		0.363157	0.227228	0.368			0.85598			0.16381
49	0.73298	0.222421	0.761		0.425189	0.245741	0.374			0.859472			0.170859
49.5	0.800369	0.236761	0.765		0.482881	0.243656	0.381			0.862708			0.179434
50	0.747848	0.160764	0.769		0.442295	0.245149	0.387			0.866199			0.186484
50.5	0.753974	0.181237	0.773		0.442801	0.255945	0.394			0.869436			0.195059
51	0.768306	0.188453	0.777		0.471667	0.220792	0.401			0.872673			0.203633
51.5	0.831902	0.247717	0.78		0.441947	0.236289	0.408			0.874655			0.212733
52	0.768626	0.185609	0.784		0.464007	0.224476	0.415			0.877891			0.221308
52.5	0.828643	0.192412	0.788		0.474848	0.195387	0.422			0.881128			0.229883
53	0.849459	0.263666	0.791		0.482987	0.188305	0.429			0.88311			0.238982
53.5	0.816488	0.237756	0.795		0.461076	0.215519	0.436			0.886347			0.247557
54	0.801616	0.215359	0.798		0.515825	0.241141	0.443			0.888329			0.256657
54.5	0.7763	0.187394	0.802		0.521152	0.236021	0.45			0.891566			0.265231
55	0.841627	0.183677	0.805		0.511705	0.24902	0.458			0.893294			0.275856
55.5	0.79164	0.170792	0.808		0.486779	0.219472	0.465			0.895276			0.284956
56	0.845191	0.202539	0.812		0.443594	0.24047	0.473			0.898258			0.295055
56.5	0.846322	0.206614	0.815		0.524416	0.234576	0.48			0.90024			0.304155
57	0.834103	0.235062	0.818		0.521937	0.229339	0.488			0.901968			0.314779
57.5	0.863943	0.296928	0.821		0.542755	0.250768	0.495			0.90395			0.323879
58	0.883975	0.232969	0.825		0.486864	0.238403	0.503			0.906932			0.333979
58.5	0.893527	0.197599	0.828		0.619697	0.251188	0.51			0.908915			0.343078
59	0.849735	0.198326	0.831		0.617457	0.249888	0.518			0.910642			0.353703
59.5	0.860896	0.195621	0.834		0.529959	0.241065	0.525			0.912625			0.362802
60	0.832202	0.195287	0.837		0.548626	0.242913	0.533			0.914352			0.373427
60.5	0.844736	0.192607	0.84		0.600398	0.263277	0.54			0.916335			0.382527
61	0.894601	0.191653	0.843		0.542691	0.228877	0.548			0.918062			0.393151
61.5	0.873581	0.174703	0.845		0.613662	0.310801	0.556			0.918536			0.404301
62	0.857273	0.182122	0.848		0.593126	0.238351	0.563			0.920518			0.4134
62.5	0.866833	0.187098	0.851		0.57608	0.237697	0.571			0.922246			0.424025
63	0.867556	0.178547	0.854		0.588238	0.264558	0.578			0.924228			0.433125
63.5	0.871519	0.201104	0.856		0.573975	0.220023	0.585			0.924956			0.442749
64	0.845784	0.187716	0.859		0.624232	0.265781	0.593			0.926683			0.453374
64.5	0.899953	0.15114	0.862		0.593282	0.1758	0.6			0.928665			0.462473
65	0.88515	0.198261	0.864		0.638587	0.256119	0.607			0.929393			0.472098
65.5	0.890045	0.191608	0.867		0.563861	0.192248	0.615			0.931121			0.482722
66	0.851015	0.167302	0.869		0.615835	0.215209	0.622			0.931849			0.492347
66.5	0.852896	0.166961	0.872		0.654545	0.215926	0.629			0.933831			0.501447
67	0.850474	0.155837	0.874		0.632018	0.231323	0.636			0.934559			0.511071
67.5	0.878632	0.195231	0.876		0.705802	0.251958	0.643			0.935286			0.520696
68	0.943591	0.204274	0.879		0.666874	0.208156	0.65			0.937269			0.529795
68.5	0.853555	0.188712	0.881		0.660492	0.20466	0.657			0.937996			0.53942
69	0.924854	0.165413	0.883		0.754223	0.206367	0.664			0.938724			0.549044
69.5	0.903499	0.223211	0.885		0.722338	0.225214	0.67			0.939706			0.557144
70	0.87307	0.171103	0.888		0.663896	0.267858	0.677			0.941689			0.566244
70.5	0.941864	0.181883	0.89		0.67683	0.273859	0.683			0.942671			0.574343
71	0.868265	0.201384	0.892		0.676083	0.24539	0.69			0.943399			0.583968
71.5	0.894872	0.126874	0.894		0.681694	0.260572	0.696			0.944381			0.592068
72	0.920304	0.171128	0.896		0.722738	0.206919	0.702			0.945363			0.600167
72.5	0.904319	0.155926	0.898		0.731554	0.237201	0.708			0.946345			0.608267
73	0.88265	0.143445	0.9		0.770205	0.298711	0.715			0.947073			0.617891
73.5	0.902716	0.132295	0.902		0.75171	0.30492	0.72			0.94831			0.624466
74	0.909132	0.121094	0.903		0.700517	0.253761	0.726			0.948037			0.633091
74.5	0.886429	0.161796	0.905		0.816251	0.29404	0.732			0.94902			0.64119
75	0.9268	0.187798	0.907		0.7973	0.312163	0.738			0.950002			0.64929
75.5	0.916272	0.181087	0.909		0.714759	0.23754	0.743			0.951238			0.655865
76	0.859678	0.194825	0.911		0.765718	0.27483	0.749			0.952221			0.663964
76.5	0.907623	0.156183	0.912		0.840162	0.317307	0.754			0.952203			0.671064
77	0.924496	0.156999	0.914		0.80697	0.279524	0.759			0.95344			0.677639
77.5	0.868438	0.144508	0.915		0.859981	0.306815	0.765			0.953167			0.686263
78	0.90542	0.12667	0.917		0.894156	0.310764	0.77			0.954404			0.692838
78.5	0.927254	0.121504	0.919		0.860613	0.291653	0.775			0.955641			0.699413
79	0.937912	0.13845	0.92		0.856309	0.313952	0.78			0.955623			0.706512
79.5	0.919653	0.134442	0.922		0.901062	0.313056	0.784			0.957114			0.711562
80	0.896199	0.151363	0.923		0.834243	0.362125	0.789			0.957096			0.718662
80.5	0.923608	0.15861	0.924		0.850898	0.300564	0.794			0.957078			0.725762
81	0.9808	0.126298	0.926		0.835968	0.308997	0.798			0.958569			0.730811
81.5	0.932434	0.106151	0.927		0.88009	0.276848	0.803			0.958552			0.737911
82	0.951769	0.158195	0.929		0.784711	0.273648	0.807			0.960043			0.742961
82.5	0.927346	0.143065	0.93		0.751588	0.223193	0.811			0.960279			0.748536
83	0.933539	0.122367	0.931		0.833302	0.25664	0.815			0.960516			0.75411
83.5	0.940723	0.13214	0.932		0.83587	0.257532	0.819			0.960753			0.759685
84	0.969069	0.122686	0.934		0.828069	0.278206	0.823			0.962244			0.764735
84.5	0.939397	0.129313	0.935		0.81301	0.288376	0.827			0.96248			0.77031
85	0.953757	0.105842	0.936		0.864829	0.31531	0.831			0.962717			0.775884
85.5	0.947482	0.0879809	0.937		0.81388	0.231304	0.835			0.962954			0.781459
86	0.958827	0.110407	0.938		0.889926	0.284915	0.838			0.963445			0.785509
86.5	0.98468	0.136827	0.939		0.844229	0.277231	0.842			0.963681			0.791084
87	0.960079	0.133838	0.94		0.88177	0.291212	0.845			0.964173			0.795133
87.5	1.00019	0.139774	0.942		0.880522	0.236283	0.849			0.965664			0.800183
88	0.963934	0.141533	0.943		0.846582	0.2807	0.852			0.966155			0.804233
88.5	0.956765	0.153789	0.944		0.909603	0.302023	0.855			0.966646			0.808283
89	0.965301	0.0931169	0.945		0.9108	0.254933	0.859			0.966883			0.813858
89.5	0.98492	0.130526	0.946		0.912552	0.31052	0.862			0.967374			0.817907
90	0.93668	0.126195	0.946		0.940529	0.263861	0.865			0.96661			0.822482
90.5	0.975115	0.10738	0.947		0.8572	0.308686	0.868			0.967101			0.826532
91	1.00282	0.111521	0.948		0.920718	0.267387	0.871			0.967593			0.830582
91.5	1.01896	0.152164	0.949		0.861101	0.310738	0.873			0.968338			0.833107
92	0.972714	0.13225	0.95		0.893955	0.273963	0.876			0.968829			0.837157
92.5	0.994832	0.123615	0.951		0.858789	0.279303	0.879			0.96932			0.841206
93	0.9827	0.113783	0.952		0.921854	0.287733	0.881			0.970066			0.843731
93.5	0.998996	0.126597	0.953		0.944757	0.261495	0.884			0.970557			0.847781
94	1.00442	0.126062	0.953		0.91412	0.232445	0.887			0.969794			0.852356
94.5	1.02122	0.109367	0.954		0.825371	0.241747	0.889			0.970539			0.854881
95	1.00163	0.143326	0.955		0.929078	0.237957	0.891			0.971285			0.857406
95.5	0.942317	0.131284	0.956		0.970069	0.265826	0.894			0.971776			0.861456
96	0.946827	0.130502	0.956		1.01	0.285005	0.896			0.971267			0.864505
96.5	0.982692	0.0959412	0.957		0.974998	0.317643	0.898			0.972012			0.86703
97	1.02498	0.121654	0.958		0.968123	0.306568	0.9			0.972758			0.869555
97.5	1.02807	0.136057	0.959		0.928192	0.288568	0.902			0.973504			0.87208
98	0.972893	0.162914	0.959		0.884348	0.277198	0.905			0.97274			0.876655
98.5	0.963174	0.131652	0.96		1.02449	0.327397	0.907			0.973486			0.87918
99	1.07131	0.115055	0.96		0.947898	0.277727	0.909			0.972977			0.88223
99.5	0.95513	0.138844	0.961		0.970954	0.348658	0.91			0.973977			0.88323
100	1.00507	0.10988	0.962		1.00477	0.247271	0.912			0.974722			0.885754
100.5	0.986922	0.103968	0.962		0.946974	0.259103	0.914			0.974214			0.888804
101	1.0199	0.155109	0.963		0.950489	0.293307	0.916			0.974959			0.891329
101.5	0.979085	0.172522	0.964		0.936218	0.295905	0.918			0.975705			0.893854
102	0.96564	0.151038	0.964		1.00352	0.24977	0.919			0.97545			0.895379
102.5	0.995417	0.1317	0.965		0.939879	0.257568	0.921			0.976196			0.897904
103	0.921009	0.126588	0.965		1.00971	0.314079	0.923			0.975687			0.900954
103.5	0.938798	0.173472	0.966		0.962555	0.292149	0.924			0.976687			0.901954
104	0.979174	0.137188	0.966		1.05975	0.349857	0.926			0.976178			0.905004
104.5	1.00703	0.162096	0.967		1.06411	0.331408	0.927			0.977178			0.906004
105	0.974719	0.192238	0.967		1.03473	0.341692	0.929			0.976669			0.909053
105.5	0.989927	0.146588	0.968		1.0416	0.356364	0.93			0.977669			0.910053
106	0.971111	0.15007	0.968		0.956254	0.308532	0.932			0.97716			0.913103
106.5	1.01694	0.170754	0.969		0.956661	0.312592	0.933			0.97816			0.914103
107	1.0636	0.155423	0.969		0.991285	0.267017	0.934			0.977906			0.915628
107.5	1.04536	0.14813	0.97		0.952542	0.310907	0.936			0.978651			0.918153
108	1.02761	0.165729	0.97		0.960202	0.31188	0.937			0.978397			0.919678
108.5	1.03301	0.135737	0.971		1.01185	0.25261	0.938			0.979397			0.920678
109	1.0397	0.13126	0.971		0.986399	0.295037	0.939			0.979142			0.922203
109.5	1.05993	0.16313	0.971		0.963442	0.29617	0.941			0.978633			0.925253
110	0.998012	0.132866	0.972		0.987546	0.247045	0.942			0.979633			0.926253
110.5	0.984267	0.156923	0.972		1.02305	0.289161	0.943			0.979379			0.927778
111	0.989752	0.140763	0.973		0.978122	0.300703	0.944			0.980379			0.928778
111.5	1.00283	0.202739	0.973		0.964144	0.26004	0.945			0.980125			0.930302
112	0.968123	0.188639	0.973		1.00044	0.291298	0.946			0.97987			0.931827
112.5	1.01009	0.19727	0.974		0.995543	0.271571	0.947			0.98087			0.932827
113	1.03082	0.18433	0.974		1.01607	0.294841	0.948			0.980616			0.934352
113.5	1.08345	0.152305	0.974		1.00497	0.303739	0.949			0.980361			0.935877
114	1.03699	0.169658	0.975		1.08007	0.341209	0.95			0.981361			0.936877
114.5	0.992794	0.18313	0.975		1.0193	0.308884	0.951			0.981107			0.938402
115	1.00089	0.152922	0.975		0.983816	0.36767	0.952			0.980852			0.939927
115.5	1.02635	0.186639	0.976		1.00481	0.305341	0.953			0.981852			0.940927
116	0.97162	0.156097	0.976		1.01494	0.275753	0.954			0.981598			0.942452
116.5	1.03898	0.173839	0.976		0.995277	0.323251	0.955			0.981343			0.943977
117	1.0409	0.149172	0.977		1.04782	0.329091	0.956			0.982343			0.944977
117.5	1.0094	0.163442	0.977		0.946408	0.353955	0.956			0.982343			0.944977
118	1.01884	0.193904	0.977		1.01732	0.324982	0.957			0.982089			0.946502
118.5	1.02716	0.156123	0.978		1.06259	0.28372	0.958			0.983089			0.947502
119	1.00528	0.156025	0.978		1.08532	0.257913	0.959			0.982835			0.949027
119.5	1.02436	0.141171	0.978		1.04429	0.26982	0.96			0.98258			0.950552
120	0.992301	0.109772	0.979		1.08501	0.298779	0.96			0.983835			0.950027

## Sheet: Tpr
Tpr
	Non-core				Core					Decomposed postmitotic kinetics			Decomposed interphase kinetics
Time (min)	data (average)	data (s.d.)	model fitting		data (average)	data (s.d.)	model fitting
0			0				0			0			0
0.5			0				0			0			0
1			0				0			0			0
1.5			0				0			0			0
2			0				0			0			0
2.5			0				0			0			0
3			0				0			0			0
3.5	0.0140879	0.0324112	0.001		0.012232	0.0483757	0			0.00125445			-0.000524911
4	0.00433992	0.0262833	0.001		0.00638752	0.0400924	0			0.00125445			-0.000524911
4.5	-0.0102368	0.0331612	0.002		-0.0186195	0.0458734	0.001			0.00225445			0.000475089
5	-0.00897422	0.0212871	0.002		0.00175738	0.0300355	0.001			0.00225445			0.000475089
5.5	-0.0103365	0.0273519	0.004		0.000300213	0.0335658	0.002			0.0045089			0.000950178
6	0.0116649	0.0333332	0.006		-0.000575165	0.0394361	0.003			0.00676335			0.00142527
6.5	0.0145066	0.0307808	0.008		0.00512773	0.0293965	0.004			0.00901779			0.00190036
7	0.0335776	0.0247006	0.011		-0.00828584	0.0316871	0.005			0.0125267			0.00185053
7.5	0.0330526	0.0367626	0.016		0.00990123	0.0323715	0.007			0.01829			0.0022758
8	0.0229819	0.0235798	0.021		0.00910021	0.0319572	0.009			0.0240534			0.00270107
8.5	0.0421623	0.0305724	0.029		-0.0032397	0.0302399	0.012			0.0333256			0.00307651
9	0.0495222	0.0257768	0.038		0.0014565	0.0277581	0.014			0.0441068			0.00140214
9.5	0.0615358	0.0359526	0.049		0.0173347	0.0322984	0.018			0.0568879			0.00172776
10	0.0823717	0.0483985	0.063		0.0220448	0.0427454	0.022			0.0734324			0.000478648
10.5	0.0951816	0.0517196	0.079		0.00863975	0.0272611	0.027			0.0922313			-0.000295374
11	0.107622	0.0462871	0.098		0.0229032	0.0412827	0.033			0.114539			-0.00111922
11.5	0.145757	0.0548669	0.12		0.00796203	0.0503608	0.04			0.140356			-0.00199288
12	0.171016	0.067686	0.145		0.0354262	0.0571789	0.047			0.169936			-0.00444128
12.5	0.180034	0.0703596	0.173		0.0406325	0.0703946	0.056			0.20277			-0.00541459
13	0.203517	0.078087	0.204		0.0689547	0.0441767	0.066			0.239114			-0.00643772
13.5	0.264486	0.0812584	0.237		0.0530197	0.0370747	0.078			0.277457			-0.00546085
14	0.269623	0.0893999	0.271		0.0790712	0.0559639	0.09			0.317055			-0.0050089
14.5	0.314734	0.0733568	0.308		0.0838982	0.0616354	0.104			0.359907			-0.00308185
15	0.331372	0.100209	0.345		0.122309	0.0655066	0.119			0.402505			0.000370107
15.5	0.367207	0.122259	0.382		0.140504	0.0664124	0.134			0.445103			0.00382206
16	0.364382	0.0881435	0.419		0.160192	0.087751	0.151			0.487192			0.0103238
16.5	0.400798	0.116532	0.456		0.156527	0.064163	0.169			0.529027			0.0183505
17	0.443654	0.130603	0.491		0.210347	0.099102	0.186			0.568607			0.0259021
17.5	0.491986	0.158315	0.525		0.218872	0.115267	0.204			0.606678			0.0355036
18	0.495763	0.124957	0.557		0.251231	0.124874	0.223			0.641986			0.0476797
18.5	0.543478	0.169654	0.587		0.263983	0.103871	0.241			0.675039			0.0593808
19	0.541257	0.122536	0.616		0.290402	0.116146	0.259			0.706838			0.0716068
19.5	0.607848	0.140581	0.642		0.307344	0.127344	0.276			0.735128			0.0838826
20	0.642525	0.154238	0.666		0.334575	0.129038	0.293			0.760909			0.0972082
20.5	0.655408	0.164597	0.688		0.309219	0.137633	0.31			0.784181			0.111584
21	0.688244	0.153327	0.709		0.357223	0.169264	0.326			0.806454			0.124959
21.5	0.687691	0.169324	0.727		0.434355	0.183878	0.342			0.824963			0.139909
22	0.717477	0.128419	0.745		0.375987	0.176721	0.356			0.84398			0.15181
22.5	0.755845	0.175842	0.76		0.383098	0.152894	0.371			0.85898			0.16681
23	0.790717	0.181087	0.774		0.372439	0.122007	0.384			0.873235			0.179285
23.5	0.769671	0.170055	0.787		0.44284	0.182312	0.398			0.88598			0.19381
24	0.824902	0.179653	0.799		0.440196	0.128923	0.41			0.89798			0.20581
24.5	0.814762	0.184202	0.81		0.507382	0.183911	0.422			0.908726			0.218335
25	0.856899	0.146211	0.819		0.466323	0.140034	0.434			0.916963			0.231909
25.5	0.899556	0.169814	0.828		0.516958	0.144822	0.446			0.925199			0.245484
26	0.865906	0.129141	0.836		0.462088	0.154272	0.457			0.932436			0.258059
26.5	0.899383	0.157736	0.844		0.511852	0.168474	0.467			0.939927			0.269109
27	0.909885	0.1732	0.851		0.559058	0.158685	0.478			0.945909			0.282208
27.5	0.877149	0.153568	0.857		0.601122	0.14968	0.488			0.950891			0.294308
28	0.936292	0.143953	0.863		0.507709	0.182698	0.498			0.955874			0.306407
28.5	0.990818	0.130363	0.869		0.558631	0.205914	0.507			0.96111			0.316982
29	0.914448	0.144916	0.874		0.564062	0.184419	0.517			0.964838			0.329607
29.5	0.955782	0.15358	0.878		0.537078	0.166374	0.526			0.967566			0.341231
30	0.972395	0.133424	0.883		0.553781	0.211819	0.535			0.971548			0.352331
30.5	0.959123	0.131558	0.887		0.593485	0.247809	0.544			0.974276			0.363956
31	0.983728	0.100114	0.891		0.545272	0.233665	0.552			0.977258			0.374055
31.5	0.97306	0.137402	0.894		0.542119	0.222224	0.561			0.978731			0.386205
32	0.981364	0.132999	0.898		0.585739	0.19333	0.569			0.981714			0.396304
32.5	0.969551	0.121292	0.901		0.515838	0.179344	0.577			0.983441			0.406929
33	0.962047	0.13043	0.904		0.626837	0.220186	0.585			0.985169			0.417553
33.5	0.965013	0.111481	0.907		0.571203	0.204098	0.593			0.986897			0.428178
34	0.989251	0.0902737	0.909		0.571428	0.217262	0.601			0.98737			0.439327
34.5	0.978663	0.125395	0.912		0.64599	0.237323	0.608			0.989352			0.448427
35	0.977707	0.164423	0.915		0.660615	0.228994	0.616			0.99108			0.459052
35.5	0.980105	0.155832	0.917		0.619623	0.207341	0.623			0.991808			0.468676
36	1.01455	0.102467	0.919		0.633943	0.229302	0.63			0.992536			0.478301
36.5	0.961114	0.145525	0.921		0.583892	0.223813	0.637			0.993263			0.487925
37	0.996295	0.122564	0.923		0.61255	0.195997	0.644			0.993991			0.49755
37.5	1.03354	0.150761	0.925		0.60689	0.212462	0.651			0.994719			0.507174
38	0.984238	0.144152	0.927		0.62257	0.234673	0.657			0.995701			0.515274
38.5	0.936463	0.125953	0.929		0.615775	0.192968	0.664			0.996429			0.524899
39	0.994974	0.0990014	0.931		0.621446	0.205945	0.67			0.997411			0.532998
39.5	0.998693	0.123906	0.932		0.648142	0.23855	0.677			0.996884			0.543148
40	0.991132	0.0934665	0.934		0.658518	0.230802	0.683			0.997867			0.551247
40.5	1.00461	0.101828	0.935		0.644361	0.232088	0.689			0.997594			0.559872
41	0.95186	0.10724	0.937		0.675274	0.265906	0.695			0.998577			0.567972
41.5	1.00087	0.137293	0.938		0.706201	0.265371	0.701			0.998304			0.576596
42	1.0081	0.144718	0.94		0.727899	0.269388	0.706			0.999541			0.583171
42.5	1.01386	0.130057	0.941		0.719165	0.233351	0.712			0.999269			0.591795
43	0.993736	0.134584	0.942		0.712747	0.293111	0.717			0.999251			0.598895
43.5	1.02526	0.117506	0.944		0.690562	0.239822	0.723			1.00023			0.606995
44	1.02514	0.144639	0.945		0.747191	0.263328	0.728			1.00022			0.614094
44.5	0.961188	0.14167	0.946		0.676236	0.265877	0.733			1.0002			0.621194
45	1.01595	0.134765	0.947		0.730328	0.231896	0.738			1.00018			0.628294
45.5	0.960384	0.133556	0.948		0.836828	0.258355	0.743			1.00016			0.635393
46	0.959595	0.090833	0.95		0.792227	0.259017	0.748			1.0014			0.641968
46.5	0.972918	0.161226	0.951		0.752377	0.221777	0.753			1.00138			0.649068
47	0.988625	0.111378	0.952		0.778459	0.251993	0.757			1.00162			0.654642
47.5	0.981049	0.151697	0.953		0.828793	0.283839	0.762			1.0016			0.661742
48	0.993054	0.155083	0.954		0.767971	0.270359	0.766			1.00184			0.667317
48.5	0.993929	0.119273	0.955		0.840902	0.304749	0.771			1.00182			0.674416
49	0.961911	0.0998256	0.955		0.829576	0.312203	0.775			1.0008			0.680516
49.5	0.976329	0.143413	0.956		0.841484	0.263085	0.779			1.00104			0.686091
50	0.985732	0.137895	0.957		0.851514	0.310141	0.783			1.00127			0.691665
50.5	1.00051	0.131	0.958		0.80357	0.27196	0.787			1.00151			0.69724
51	0.976028	0.13458	0.959		0.854329	0.259557	0.791			1.00175			0.702815
51.5	1.02903	0.13753	0.96		0.856603	0.267295	0.795			1.00198			0.70839
52	0.994008	0.109368	0.96		0.85767	0.266193	0.799			1.00097			0.714489
52.5	0.945728	0.106663	0.961		0.865358	0.274204	0.802			1.00146			0.718539
53	0.972521	0.0962469	0.962		0.866525	0.318715	0.806			1.00169			0.724114
53.5	0.969104	0.128827	0.963		0.831297	0.263867	0.809			1.00219			0.728164
54	0.997153	0.125515	0.963		0.917656	0.287359	0.813			1.00117			0.734263
54.5	0.98435	0.106947	0.964		0.866367	0.317882	0.816			1.00166			0.738313
55	1.0008	0.108002	0.965		0.835298	0.23248	0.82			1.0019			0.743888
55.5	0.991223	0.12593	0.965		0.831487	0.2643	0.823			1.00113			0.748463
56	0.987862	0.0957828	0.966		0.839525	0.274629	0.826			1.00162			0.752512
56.5	0.974984	0.0908518	0.967		0.846714	0.245114	0.829			1.00211			0.756562
57	0.994086	0.104691	0.967		0.788559	0.223642	0.832			1.00135			0.761137
57.5	0.982229	0.11874	0.968		0.826332	0.261442	0.835			1.00184			0.765187
58	0.971284	0.106882	0.969		0.855011	0.27439	0.838			1.00233			0.769237
58.5	0.948602	0.111747	0.969		0.793731	0.241581	0.841			1.00157			0.773811
59	0.991143	0.112084	0.97		0.862961	0.316804	0.844			1.00206			0.777861
59.5	0.984834	0.122892	0.97		0.899987	0.27306	0.846			1.00155			0.780911
60	0.954996	0.113863	0.971		0.82413	0.193154	0.849			1.00204			0.784961
60.5	0.99158	0.108221	0.971		0.833218	0.240241	0.852			1.00128			0.789536
61	0.988765	0.122765	0.972		0.864945	0.254007	0.854			1.00202			0.79206
61.5	0.994169	0.115871	0.972		0.889427	0.234269	0.857			1.00126			0.796635
62	0.996157	0.0955136	0.973		0.897832	0.290891	0.859			1.00201			0.79916
62.5	0.959539	0.0975023	0.973		0.842847	0.204749	0.861			1.0015			0.80221
63	0.992307	0.0975272	0.974		0.893008	0.193881	0.864			1.00199			0.80626
63.5	0.982385	0.120728	0.974		0.897483	0.248638	0.866			1.00148			0.80931
64	0.983769	0.0832032	0.975		0.884998	0.243684	0.868			1.00223			0.811835
64.5	0.975034	0.112471	0.975		0.890964	0.244823	0.87			1.00172			0.814884
65	1.00906	0.100907	0.975		0.917679	0.238042	0.873			1.00095			0.819459
65.5	1.01303	0.093286	0.976		0.910918	0.244989	0.875			1.0017			0.821984
66	1.01308	0.110054	0.976		0.918411	0.293717	0.877			1.00119			0.825034
66.5	0.977234	0.132345	0.977		0.82623	0.219861	0.879			1.00194			0.827559
67	0.959502	0.127368	0.977		0.869666	0.283352	0.881			1.00143			0.830609
67.5	0.991259	0.130282	0.977		0.879968	0.202413	0.883			1.00092			0.833658
68	0.996483	0.146606	0.978		0.901437	0.253067	0.885			1.00166			0.836183
68.5	0.977873	0.109006	0.978		0.833821	0.202773	0.886			1.00141			0.837708
69	0.977246	0.147298	0.978		0.928073	0.235947	0.888			1.0009			0.840758
69.5	0.962149	0.0930616	0.979		0.789453	0.253744	0.89			1.00165			0.843283
70	0.979013	0.11644	0.979		0.887551	0.250753	0.892			1.00114			0.846333
70.5	0.950584	0.109035	0.979		0.879507	0.295703	0.894			1.00063			0.849383
71	0.946019	0.101696	0.98		0.980992	0.243466	0.895			1.00163			0.850383
71.5	1.00089	0.134576	0.98		0.941431	0.264663	0.897			1.00112			0.853432
72	0.971721	0.110273	0.98		0.941659	0.282707	0.898			1.00086			0.854957
72.5	0.996313	0.123489	0.981		0.96883	0.221699	0.9			1.00161			0.857482
73	1.00617	0.108098	0.981		0.938992	0.210768	0.902			1.0011			0.860532
73.5	0.987974	0.0962199	0.981		0.914417	0.240864	0.903			1.00085			0.862057
74	0.959018	0.0881811	0.982		0.874806	0.244536	0.905			1.00159			0.864582
74.5	0.942239	0.112844	0.982		0.902596	0.254078	0.906			1.00134			0.866107
75	0.952043	0.0863999	0.982		0.912479	0.259254	0.907			1.00108			0.867632
75.5	0.968454	0.115242	0.982		0.920004	0.248421	0.909			1.00057			0.870681
76	0.984885	0.138009	0.983		0.841243	0.279593	0.91			1.00157			0.871681
76.5	0.952305	0.092954	0.983		0.93657	0.257169	0.912			1.00107			0.874731
77	0.952119	0.108257	0.983		0.920409	0.234211	0.913			1.00081			0.876256
77.5	0.951505	0.0912967	0.983		0.954417	0.233588	0.914			1.00056			0.877781
78	0.977106	0.107927	0.984		0.912668	0.25578	0.915			1.00156			0.878781
78.5	0.966759	0.118088	0.984		0.8939	0.218624	0.917			1.00105			0.881831
79	0.955713	0.10722	0.984		0.892493	0.259659	0.918			1.00079			0.883356
79.5	0.969786	0.101932	0.984		0.922581	0.242668	0.919			1.00054			0.884881
80	0.946974	0.143482	0.985		0.915334	0.261669	0.92			1.00154			0.885881
80.5	0.978995	0.14524	0.985		0.941447	0.262636	0.921			1.00128			0.887406
81	0.946147	0.127595	0.985		0.88781	0.207021	0.923			1.00078			0.890456
81.5	0.913457	0.130521	0.985		0.912732	0.233784	0.924			1.00052			0.89198
82	0.951617	0.0971641	0.985		0.980181	0.260806	0.925			1.00027			0.893505
82.5	0.943044	0.123555	0.986		0.910727	0.24371	0.926			1.00127			0.894505
83	0.953504	0.120819	0.986		0.967421	0.304262	0.927			1.00101			0.89603
83.5	0.933662	0.114788	0.986		0.939193	0.207812	0.928			1.00076			0.897555
84	0.92013	0.11513	0.986		0.994255	0.293302	0.929			1.0005			0.89908
84.5	0.949776	0.0906171	0.986		1.01691	0.22718	0.93			1.00025			0.900605
85	0.968077	0.0871599	0.987		0.992761	0.226719	0.931			1.00125			0.901605
85.5	0.969932	0.100387	0.987		1.03207	0.260494	0.932			1.00099			0.90313
86	0.954143	0.1242	0.987		0.959008	0.250366	0.933			1.00074			0.904655
86.5	0.920234	0.101714	0.987		0.976322	0.225561	0.934			1.00049			0.90618
87	0.92955	0.152007	0.987		0.933708	0.300471	0.935			1.00023			0.907705
87.5	0.939702	0.119325	0.988		0.949109	0.290494	0.935			1.00149			0.90718
88	0.953173	0.108201	0.988		0.955718	0.22457	0.936			1.00123			0.908705
88.5	0.921355	0.125359	0.988		0.982735	0.241588	0.937			1.00098			0.91023
89	0.922961	0.0990043	0.988		0.975362	0.209407	0.938			1.00072			0.911754
89.5	0.943244	0.101492	0.988		0.973128	0.221501	0.939			1.00047			0.913279
90	0.9534	0.147399	0.988		0.942757	0.247825	0.94			1.00021			0.914804
90.5	0.959722	0.127954	0.988		0.95092	0.197233	0.94			1.00021			0.914804
91	0.940174	0.12519	0.989		0.908578	0.219133	0.941			1.00121			0.915804
91.5	0.949385	0.105242	0.989		0.987538	0.327437	0.942			1.00096			0.917329
92	0.936932	0.117204	0.989		0.911042	0.271151	0.943			1.0007			0.918854
92.5	0.92779	0.171517	0.989		1.02488	0.280299	0.944			1.00045			0.920379
93	0.951043	0.116833	0.989		0.957599	0.233643	0.944			1.00045			0.920379
93.5	0.956966	0.170736	0.989		1.00119	0.237869	0.945			1.0002			0.921904
94	0.939049	0.127619	0.989		0.892561	0.238544	0.946			0.999941			0.923429
94.5	0.907963	0.149696	0.99		0.942043	0.237718	0.946			1.0012			0.922904
95	0.870589	0.15435	0.99		0.964152	0.28128	0.947			1.00094			0.924429
95.5	0.931582	0.147636	0.99		0.90537	0.223429	0.948			1.00069			0.925954
96	0.917548	0.142402	0.99		0.880947	0.292162	0.948			1.00069			0.925954
96.5	0.914353	0.138699	0.99		0.894767	0.291811	0.949			1.00043			0.927479
97	0.935509	0.139706	0.99		0.895726	0.264042	0.95			1.00018			0.929004
97.5	0.944692	0.118024	0.99		0.84967	0.278302	0.95			1.00018			0.929004
98	0.907308	0.127027	0.99		0.894061	0.29788	0.951			0.999923			0.930528
98.5	0.903925	0.127682	0.991		0.916246	0.298907	0.952			1.00092			0.931528
99	0.936505	0.172696	0.991		0.9158	0.198612	0.952			1.00092			0.931528
99.5	0.952299	0.130573	0.991		0.956558	0.265397	0.953			1.00067			0.933053
100	0.932217	0.135248	0.991		0.958289	0.293658	0.953			1.00067			0.933053
100.5	0.917564	0.158164	0.991		0.974881	0.271536	0.954			1.00041			0.934578
101	0.922538	0.135691	0.991		1.0095	0.268029	0.954			1.00041			0.934578
101.5	0.934847	0.117123	0.991		0.985743	0.253273	0.955			1.00016			0.936103
102	0.934975	0.124285	0.991		0.964797	0.259547	0.955			1.00016			0.936103
102.5	0.942221	0.109391	0.991		0.996015	0.269459	0.956			0.999906			0.937628
103	0.934457	0.125844	0.992		0.939847	0.253575	0.957			1.00091			0.938628
103.5	0.878087	0.102737	0.992		0.88805	0.259234	0.957			1.00091			0.938628
104	0.941936	0.123726	0.992		0.988537	0.291719	0.958			1.00065			0.940153
104.5	0.91388	0.170093	0.992		1.01286	0.322511	0.958			1.00065			0.940153
105	0.896319	0.159038	0.992		0.955295	0.268151	0.959			1.0004			0.941678
105.5	0.903071	0.131312	0.992		0.997982	0.270555	0.959			1.0004			0.941678
106	0.904425	0.162989	0.992		1.02851	0.283986	0.959			1.0004			0.941678
106.5	0.912949	0.134591	0.992		0.998741	0.299786	0.96			1.00014			0.943203
107	0.892178	0.141427	0.992		1.03014	0.244743	0.96			1.00014			0.943203
107.5	0.898133	0.145445	0.992		1.00448	0.230497	0.961			0.999888			0.944728
108	0.874706	0.159562	0.992		0.986389	0.227398	0.961			0.999888			0.944728
108.5	0.916227	0.160487	0.993		1.01417	0.239567	0.962			1.00089			0.945728
109	0.901374	0.146851	0.993		0.98489	0.222992	0.962			1.00089			0.945728
109.5	0.921565	0.153585	0.993		0.94362	0.208016	0.963			1.00063			0.947253
110	0.929768	0.162806	0.993		0.995548	0.205347	0.963			1.00063			0.947253
110.5	0.96532	0.164601	0.993		1.05883	0.254477	0.963			1.00063			0.947253
111	0.91162	0.154658	0.993		0.997437	0.222194	0.964			1.00038			0.948778
111.5	0.93046	0.171477	0.993		0.986492	0.246666	0.964			1.00038			0.948778
112	0.931868	0.128624	0.993		1.00748	0.198428	0.965			1.00012			0.950302
112.5	0.911772	0.144709	0.993		1.02759	0.215007	0.965			1.00012			0.950302
113	0.951383	0.192838	0.993		1.05979	0.242065	0.965			1.00012			0.950302
113.5	0.918798	0.142863	0.993		1.04911	0.255279	0.966			0.99987			0.951827
114	0.917278	0.146131	0.993		1.05163	0.208638	0.966			0.99987			0.951827
114.5	0.918998	0.117986	0.993		1.00736	0.211852	0.967			0.999616			0.953352
115	0.939081	0.123506	0.994		0.941221	0.223184	0.967			1.00087			0.952827
115.5	0.939624	0.170481	0.994		1.00034	0.281735	0.967			1.00087			0.952827
116	0.929349	0.144617	0.994		0.9327	0.248729	0.968			1.00062			0.954352
116.5	0.965188	0.20151	0.994		1.07174	0.242933	0.968			1.00062			0.954352
117	0.972356	0.1756	0.994		0.945463	0.29667	0.968			1.00062			0.954352
117.5	0.961082	0.136875	0.994		0.96027	0.249848	0.969			1.00036			0.955877
118	0.968316	0.0975695	0.994		1.12436	0.207208	0.969			1.00036			0.955877
118.5	0.937701	0.130197	0.994		0.977943	0.206446	0.969			1.00036			0.955877
119	0.945164	0.121045	0.994		0.988276	0.30975	0.97			1.00011			0.957402
119.5	0.901868	0.121942	0.994		1.11195	0.211445	0.97			1.00011			0.957402
120	0.916426	0.121801	0.994		1.05131	0.183027	0.97			1.00011			0.957402

## Sheet: Nup214
Nup214
	Non-core				Core					Decomposed postmitotic kinetics			Decomposed interphase kinetics
Time (min)	data (average)	data (s.d.)	model fitting		data (average)	data (s.d.)	model fitting
0			0				0			0			0
0.5			0				0			0			0
1			0				0			0			0
1.5			0.001				0			0.00125445			-0.000524911
2			0.002				0			0.0025089			-0.00104982
2.5			0.003				0			0.00376335			-0.00157473
3			0.006				0			0.00752669			-0.00314947
3.5	0.00688472	0.0569476	0.009		-0.00187911	0.0531127	0			0.01129			-0.0047242
4	0.00651905	0.0441856	0.014		0.00748051	0.0300963	0.001			0.0173078			-0.00582384
4.5	-0.0147198	0.0358785	0.02		-0.0056014	0.0192675	0.002			0.0245801			-0.0074484
5	0.00313318	0.0315577	0.028		0.00870261	0.0287286	0.003			0.0343612			-0.0101228
5.5	-0.000719817	0.0243342	0.037		-0.0140639	0.0223282	0.004			0.0453968			-0.0133221
6	0.00617849	0.0284329	0.048		-0.0111557	0.0240664	0.006			0.0586868			-0.0160463
6.5	0.0122568	0.0248094	0.061		-0.00997159	0.0249461	0.009			0.0742313			-0.0182954
7	0.035882	0.038918	0.076		-0.0124729	0.0235691	0.012			0.0922847			-0.0215943
7.5	0.055694	0.0488933	0.092		0.00507191	0.0294826	0.016			0.111338			-0.0238932
8	0.092312	0.0579805	0.11		0.00298076	0.0253881	0.021			0.132646			-0.0257171
8.5	0.135914	0.0709677	0.13		0.012264	0.026347	0.026			0.156463			-0.0285907
9	0.201546	0.0959324	0.151		0.037952	0.0551587	0.032			0.181279			-0.0304644
9.5	0.231936	0.0969773	0.173		0.0541693	0.0436044	0.039			0.207096			-0.0313381
10	0.260094	0.0692226	0.197		0.0732278	0.0561059	0.047			0.235167			-0.0317367
10.5	0.316118	0.120435	0.221		0.0776997	0.0536306	0.055			0.263238			-0.0321352
11	0.362337	0.100732	0.246		0.10734	0.0594126	0.064			0.29231			-0.0315338
11.5	0.394037	0.124545	0.271		0.121366	0.0608113	0.074			0.321126			-0.0294075
12	0.432491	0.110093	0.297		0.132534	0.0532469	0.084			0.351198			-0.027806
12.5	0.452752	0.13962	0.323		0.13843	0.0437122	0.094			0.381269			-0.0262046
13	0.469196	0.0934672	0.348		0.160599	0.0652378	0.105			0.409831			-0.0225534
13.5	0.479907	0.0989562	0.374		0.15568	0.0717618	0.116			0.439648			-0.019427
14	0.528156	0.146733	0.398		0.161649	0.0838964	0.127			0.466956			-0.0152509
14.5	0.519013	0.136372	0.422		0.156966	0.0661733	0.139			0.494009			-0.00954982
15	0.541355	0.167047	0.446		0.194054	0.046541	0.151			0.521062			-0.00384875
15.5	0.545538	0.152493	0.469		0.219455	0.080154	0.162			0.547116			0.000852313
16	0.550423	0.116396	0.491		0.218139	0.0775227	0.174			0.57166			0.0076032
16.5	0.625877	0.159112	0.512		0.222808	0.0807155	0.186			0.59495			0.014879
17	0.548761	0.107934	0.532		0.253894	0.098434	0.197			0.61724			0.0211548
17.5	0.600626	0.157176	0.551		0.214504	0.076965	0.209			0.638021			0.0294804
18	0.600276	0.124027	0.57		0.236892	0.0925099	0.22			0.659057			0.0362811
18.5	0.587731	0.132914	0.587		0.260315	0.0875932	0.231			0.677584			0.0441317
19	0.597632	0.131925	0.604		0.266336	0.0874689	0.242			0.69611			0.0519822
19.5	0.60984	0.140767	0.62		0.289531	0.110932	0.253			0.713383			0.0603577
20	0.614834	0.152191	0.635		0.262593	0.110962	0.264			0.7294			0.069258
20.5	0.655746	0.138942	0.649		0.291027	0.115872	0.275			0.744164			0.0786833
21	0.58907	0.12568	0.663		0.309403	0.126931	0.285			0.759181			0.0865836
21.5	0.603403	0.105233	0.676		0.322881	0.144359	0.295			0.772945			0.0950089
22	0.660061	0.138977	0.688		0.327156	0.150887	0.305			0.785454			0.103959
22.5	0.621839	0.113472	0.699		0.318377	0.119583	0.315			0.796708			0.113434
23	0.646685	0.130256	0.71		0.33832	0.153074	0.325			0.807963			0.122909
23.5	0.63843	0.0955934	0.72		0.331216	0.145987	0.334			0.818217			0.131384
24	0.681461	0.148878	0.73		0.342887	0.154471	0.344			0.828217			0.141384
24.5	0.658852	0.0959397	0.739		0.343816	0.164126	0.353			0.837217			0.150384
25	0.675886	0.126406	0.748		0.36875	0.144126	0.362			0.846217			0.159384
25.5	0.639754	0.126678	0.757		0.373165	0.169733	0.371			0.855217			0.168384
26	0.670148	0.119525	0.765		0.406912	0.208853	0.38			0.862963			0.177909
26.5	0.69062	0.145672	0.772		0.405851	0.182544	0.389			0.869454			0.187959
27	0.65487	0.115545	0.779		0.423728	0.189464	0.398			0.875945			0.198009
27.5	0.695919	0.115297	0.786		0.443254	0.206125	0.407			0.882436			0.208059
28	0.741247	0.0891989	0.793		0.432836	0.209175	0.415			0.889181			0.216584
28.5	0.746034	0.130596	0.799		0.401261	0.186515	0.424			0.894418			0.227158
29	0.736168	0.120152	0.805		0.425938	0.195973	0.432			0.899909			0.236208
29.5	0.744188	0.166402	0.811		0.439943	0.222948	0.44			0.9054			0.245258
30	0.779562	0.165914	0.816		0.423465	0.196814	0.449			0.909383			0.256358
30.5	0.749881	0.123025	0.821		0.453729	0.236211	0.457			0.913619			0.265932
31	0.771618	0.145404	0.826		0.459227	0.227948	0.465			0.917856			0.275507
31.5	0.812433	0.170005	0.831		0.43182	0.24283	0.473			0.922093			0.285082
32	0.812373	0.153023	0.836		0.468455	0.232101	0.481			0.926329			0.294657
32.5	0.793089	0.157924	0.84		0.468541	0.257667	0.489			0.929311			0.304756
33	0.789541	0.140404	0.844		0.500492	0.235905	0.496			0.932548			0.313331
33.5	0.817143	0.144031	0.848		0.472083	0.222048	0.504			0.93553			0.323431
34	0.841751	0.125852	0.852		0.480679	0.239517	0.512			0.938512			0.33353
34.5	0.828256	0.145057	0.856		0.518949	0.261651	0.519			0.941749			0.342105
35	0.803417	0.132327	0.859		0.507575	0.247753	0.527			0.943477			0.35273
35.5	0.800441	0.103323	0.863		0.502377	0.236944	0.534			0.946714			0.361304
36	0.802183	0.142134	0.866		0.500385	0.263092	0.541			0.948696			0.370404
36.5	0.808896	0.114138	0.87		0.534753	0.24901	0.548			0.951932			0.378979
37	0.844241	0.109976	0.873		0.543329	0.245384	0.556			0.95366			0.389603
37.5	0.837078	0.124444	0.876		0.59274	0.234482	0.563			0.955642			0.398703
38	0.860913	0.14621	0.879		0.559459	0.222053	0.57			0.957625			0.407802
38.5	0.870206	0.141027	0.882		0.564451	0.228054	0.576			0.959861			0.415377
39	0.905189	0.12707	0.884		0.579133	0.20294	0.583			0.960589			0.425002
39.5	0.87992	0.121347	0.887		0.625351	0.198421	0.59			0.962571			0.434101
40	0.879863	0.142113	0.889		0.609267	0.183628	0.597			0.963299			0.443726
40.5	0.885291	0.147571	0.892		0.580852	0.193964	0.603			0.965536			0.451301
41	0.877909	0.153914	0.894		0.643842	0.249137	0.609			0.966518			0.4594
41.5	0.900651	0.129279	0.897		0.614642	0.223023	0.616			0.9685			0.4685
42	0.937614	0.11428	0.899		0.637835	0.209712	0.622			0.969482			0.4766
42.5	0.902054	0.149475	0.901		0.675892	0.235953	0.628			0.970464			0.484699
43	0.913718	0.124724	0.903		0.634825	0.221353	0.634			0.971447			0.492799
43.5	0.86367	0.141752	0.905		0.644851	0.26377	0.64			0.972429			0.500899
44	0.885915	0.152387	0.907		0.664833	0.259211	0.646			0.973411			0.508998
44.5	0.9008	0.179167	0.909		0.664665	0.223315	0.652			0.974393			0.517098
45	0.915781	0.140174	0.911		0.683656	0.242426	0.658			0.975375			0.525198
45.5	0.89873	0.151238	0.913		0.688378	0.202454	0.663			0.976612			0.531772
46	0.861448	0.171007	0.915		0.712082	0.23382	0.669			0.977594			0.539872
46.5	0.90899	0.118689	0.917		0.689558	0.221353	0.674			0.978831			0.546447
47	0.900093	0.103343	0.919		0.693959	0.26371	0.68			0.979813			0.554546
47.5	0.911879	0.101612	0.92		0.710803	0.259732	0.685			0.979795			0.561646
48	0.923152	0.110171	0.922		0.678649	0.232268	0.69			0.981032			0.568221
48.5	0.920711	0.12001	0.923		0.727919	0.24185	0.696			0.98076			0.576845
49	0.911815	0.122696	0.925		0.714259	0.230402	0.701			0.981996			0.58342
49.5	0.929724	0.114123	0.926		0.69485	0.238313	0.706			0.981979			0.59052
50	0.929268	0.14479	0.928		0.769782	0.230502	0.71			0.98347			0.595569
50.5	0.941386	0.0979869	0.929		0.759963	0.242838	0.715			0.983452			0.602669
51	0.949843	0.116971	0.931		0.78975	0.23047	0.72			0.984689			0.609244
51.5	0.940249	0.119255	0.932		0.769828	0.220928	0.725			0.984671			0.616343
52	0.995397	0.0980921	0.933		0.786285	0.226519	0.729			0.984907			0.621918
52.5	1.00225	0.0772173	0.935		0.79262	0.251754	0.734			0.986144			0.628493
53	0.988525	0.0994751	0.936		0.763161	0.253608	0.738			0.986381			0.634068
53.5	1.01875	0.0930993	0.937		0.8236	0.267686	0.742			0.986617			0.639642
54	0.978056	0.0700219	0.938		0.777238	0.235093	0.746			0.986854			0.645217
54.5	0.997257	0.101245	0.94		0.786752	0.224306	0.751			0.988091			0.651792
55	1.01473	0.118947	0.941		0.816038	0.22223	0.755			0.988327			0.657367
55.5	0.976036	0.10678	0.942		0.80192	0.219156	0.759			0.988564			0.662941
56	1.0214	0.101098	0.943		0.837948	0.25341	0.763			0.988801			0.668516
56.5	0.985515	0.113338	0.944		0.833108	0.256156	0.767			0.989037			0.674091
57	0.954091	0.101637	0.945		0.822902	0.276528	0.77			0.989528			0.678141
57.5	0.976764	0.10683	0.946		0.805656	0.272959	0.774			0.989765			0.683715
58	1.01187	0.137804	0.947		0.826316	0.257253	0.778			0.990002			0.68929
58.5	0.983075	0.120127	0.948		0.827885	0.237543	0.781			0.990493			0.69334
59	1.02056	0.114752	0.949		0.81854	0.196063	0.785			0.99073			0.698915
59.5	0.983165	0.0924046	0.95		0.827131	0.235782	0.788			0.991221			0.702964
60	1.00073	0.0823261	0.951		0.831059	0.183341	0.792			0.991457			0.708539
60.5	0.956908	0.0980167	0.952		0.841311	0.239277	0.795			0.991948			0.712589
61	0.961839	0.100136	0.952		0.842988	0.226971	0.798			0.991185			0.717164
61.5	0.956711	0.111926	0.953		0.884701	0.26137	0.802			0.991422			0.722738
62	0.957044	0.109629	0.954		0.828889	0.23863	0.805			0.991913			0.726788
62.5	0.976141	0.121039	0.955		0.905944	0.270687	0.808			0.992404			0.730838
63	0.995904	0.0960815	0.956		0.899554	0.233263	0.811			0.992895			0.734888
63.5	0.966885	0.0768794	0.956		0.883292	0.24312	0.814			0.992132			0.739463
64	0.99114	0.129331	0.957		0.860455	0.217492	0.817			0.992623			0.743512
64.5	0.968483	0.10633	0.958		0.892603	0.233299	0.82			0.993114			0.747562
65	1.0102	0.126745	0.959		0.933944	0.274213	0.823			0.993605			0.751612
65.5	0.962444	0.0987135	0.959		0.911414	0.258147	0.825			0.993096			0.754662
66	0.956594	0.135089	0.96		0.939771	0.241809	0.828			0.993587			0.758712
66.5	0.953075	0.137671	0.961		0.95764	0.23575	0.831			0.994078			0.762762
67	0.958554	0.114203	0.961		0.963912	0.239889	0.833			0.993569			0.765811
67.5	0.995753	0.13162	0.962		0.91645	0.24295	0.836			0.99406			0.769861
68	0.988938	0.116049	0.963		0.92041	0.263081	0.838			0.994806			0.772386
68.5	1.00969	0.105763	0.963		0.879058	0.233973	0.841			0.994043			0.776961
69	0.964792	0.134534	0.964		0.84894	0.254268	0.843			0.994788			0.779486
69.5	0.949841	0.151553	0.964		0.894258	0.274354	0.846			0.994025			0.78406
70	0.967371	0.161896	0.965		0.924211	0.259969	0.848			0.99477			0.786585
70.5	0.972255	0.125007	0.966		0.883454	0.26159	0.85			0.995516			0.78911
71	0.993106	0.127335	0.966		0.880218	0.237305	0.853			0.994753			0.793685
71.5	0.973907	0.124918	0.967		0.910467	0.251664	0.855			0.995498			0.79621
72	0.991445	0.142316	0.967		0.919672	0.249022	0.857			0.994989			0.79926
72.5	1.00103	0.107004	0.968		0.928626	0.209984	0.859			0.995735			0.801785
73	0.977517	0.110652	0.968		0.950234	0.263331	0.861			0.995226			0.804835
73.5	0.960378	0.122208	0.969		0.953227	0.212336	0.863			0.995972			0.807359
74	0.927763	0.112787	0.969		0.97002	0.245844	0.865			0.995463			0.810409
74.5	0.965478	0.114538	0.97		0.933352	0.250606	0.867			0.996208			0.812934
75	0.979496	0.126555	0.97		0.961659	0.245595	0.869			0.995699			0.815984
75.5	0.980658	0.1191	0.971		0.963753	0.243864	0.871			0.996445			0.818509
76	0.995509	0.106638	0.971		0.949465	0.243714	0.873			0.995936			0.821559
76.5	0.983151	0.0946632	0.971		0.950628	0.226578	0.875			0.995427			0.824609
77	1.00075	0.0993353	0.972		0.976747	0.257919	0.877			0.996173			0.827133
77.5	0.966083	0.120011	0.972		0.968207	0.230152	0.878			0.995918			0.828658
78	0.988352	0.115447	0.973		0.992819	0.231626	0.88			0.996664			0.831183
78.5	0.952564	0.107001	0.973		0.989732	0.202584	0.882			0.996155			0.834233
79	0.983423	0.110201	0.974		0.919368	0.223528	0.884			0.9969			0.836758
79.5	0.977777	0.135765	0.974		1.00176	0.238976	0.885			0.996646			0.838283
80	0.963261	0.108989	0.974		1.00776	0.24007	0.887			0.996137			0.841333
80.5	0.951563	0.103516	0.975		0.991291	0.213433	0.888			0.997137			0.842333
81	0.957839	0.0952437	0.975		1.02171	0.237266	0.89			0.996628			0.845383
81.5	0.996188	0.0934302	0.975		0.991269	0.216808	0.891			0.996374			0.846907
82	0.936788	0.0894822	0.976		0.931925	0.190503	0.893			0.997119			0.849432
82.5	0.928569	0.104091	0.976		0.940684	0.187139	0.894			0.996865			0.850957
83	0.963774	0.0685835	0.976		0.8956	0.198472	0.896			0.996356			0.854007
83.5	0.938035	0.0741134	0.977		0.872541	0.179964	0.897			0.997356			0.855007
84	0.95157	0.112384	0.977		0.972289	0.185144	0.899			0.996847			0.858057
84.5	0.944269	0.102094	0.977		0.917179	0.190153	0.9			0.996593			0.859582
85	0.942847	0.125164	0.978		0.928648	0.180491	0.901			0.997593			0.860582
85.5	0.951683	0.117781	0.978		0.946987	0.191757	0.903			0.997084			0.863632
86	0.941491	0.103014	0.978		0.902718	0.222504	0.904			0.996829			0.865157
86.5	0.97503	0.115126	0.979		0.930821	0.202004	0.905			0.997829			0.866157
87	0.979398	0.141307	0.979		0.927259	0.214048	0.907			0.99732			0.869206
87.5	0.932959	0.09341	0.979		0.913882	0.213297	0.908			0.997066			0.870731
88	0.943855	0.123904	0.98		0.951752	0.187752	0.909			0.998066			0.871731
88.5	0.973785	0.0988625	0.98		0.931798	0.181515	0.91			0.997811			0.873256
89	1.01645	0.137557	0.98		0.958902	0.193553	0.911			0.997557			0.874781
89.5	0.994388	0.142667	0.98		0.960902	0.215149	0.913			0.997048			0.877831
90	0.961727	0.134522	0.981		0.899632	0.216885	0.914			0.998048			0.878831
90.5	0.996366	0.108927	0.981		0.941298	0.240231	0.915			0.997794			0.880356
91	0.991773	0.106677	0.981		0.929744	0.225858	0.916			0.997539			0.881881
91.5	0.975689	0.129037	0.981		0.937543	0.224468	0.917			0.997285			0.883406
92	0.955925	0.119306	0.982		0.931098	0.239625	0.918			0.998285			0.884406
92.5	0.989357	0.137444	0.982		0.942562	0.206339	0.919			0.99803			0.885931
93	0.966055	0.153053	0.982		0.916082	0.237531	0.92			0.997776			0.887456
93.5	0.957151	0.143249	0.982		0.89622	0.215842	0.921			0.997521			0.88898
94	0.949729	0.131891	0.983		0.934291	0.188599	0.922			0.998521			0.88998
94.5	0.973937	0.14329	0.983		0.945469	0.217588	0.923			0.998267			0.891505
95	0.998346	0.11342	0.983		0.943024	0.215876	0.924			0.998012			0.89303
95.5	1.0149	0.153634	0.983		0.949222	0.230829	0.925			0.997758			0.894555
96	1.03664	0.184855	0.983		0.926458	0.217178	0.926			0.997504			0.89608
96.5	1.01449	0.154341	0.984		0.940929	0.190043	0.927			0.998504			0.89708
97	0.977498	0.162413	0.984		0.940426	0.223539	0.928			0.998249			0.898605
97.5	1.01375	0.137111	0.984		0.906307	0.203268	0.929			0.997995			0.90013
98	1.01537	0.144634	0.984		0.924028	0.168675	0.93			0.99774			0.901655
98.5	1.03774	0.0903122	0.984		0.990314	0.22921	0.931			0.997486			0.90318
99	1.03951	0.138903	0.985		0.967595	0.202592	0.931			0.99874			0.902655
99.5	1.01694	0.133802	0.985		0.900586	0.179704	0.932			0.998486			0.90418
100	1.03826	0.107666	0.985		0.976873	0.198557	0.933			0.998231			0.905705
100.5	1.04228	0.092283	0.985		0.988207	0.22941	0.934			0.997977			0.90723
101	1.03348	0.127078	0.985		0.972567	0.25118	0.935			0.997722			0.908754
101.5	1.00627	0.125535	0.986		0.984508	0.205187	0.935			0.998977			0.90823
102	1.03213	0.139154	0.986		0.963665	0.209999	0.936			0.998722			0.909754
102.5	1.01867	0.136329	0.986		1.03833	0.183423	0.937			0.998468			0.911279
103	1.01311	0.116706	0.986		0.99592	0.196074	0.938			0.998214			0.912804
103.5	0.992958	0.118693	0.986		1.01515	0.209585	0.938			0.998214			0.912804
104	1.01328	0.136985	0.986		0.963611	0.211622	0.939			0.997959			0.914329
104.5	1.00847	0.147606	0.987		0.987407	0.182155	0.94			0.998959			0.915329
105	1.02778	0.123095	0.987		1.03606	0.202069	0.941			0.998705			0.916854
105.5	1.02108	0.136205	0.987		0.995967	0.197467	0.941			0.998705			0.916854
106	1.04717	0.107654	0.987		0.959404	0.175994	0.942			0.99845			0.918379
106.5	1.02921	0.122168	0.987		0.961016	0.187837	0.943			0.998196			0.919904
107	1.01154	0.161922	0.987		0.987783	0.190464	0.943			0.998196			0.919904
107.5	1.03047	0.160793	0.988		1.05619	0.189067	0.944			0.999196			0.920904
108	1.01077	0.152857	0.988		1.0255	0.192075	0.944			0.999196			0.920904
108.5	1.04318	0.120742	0.988		1.02357	0.248854	0.945			0.998941			0.922429
109	1.01825	0.104992	0.988		0.98737	0.173226	0.946			0.998687			0.923954
109.5	1.00526	0.129528	0.988		0.985177	0.213026	0.946			0.998687			0.923954
110	1.03483	0.112265	0.988		0.99071	0.19818	0.947			0.998432			0.925479
110.5	1.02493	0.135404	0.988		0.982449	0.205558	0.948			0.998178			0.927004
111	1.01726	0.160963	0.989		1.00658	0.231483	0.948			0.999432			0.926479
111.5	1.02416	0.144226	0.989		1.01989	0.227717	0.949			0.999178			0.928004
112	1.03209	0.153763	0.989		1.02743	0.21716	0.949			0.999178			0.928004
112.5	1.04812	0.147534	0.989		1.02292	0.198316	0.95			0.998923			0.929528
113	1.00667	0.149586	0.989		1.03416	0.227009	0.95			0.998923			0.929528
113.5	1.01578	0.163092	0.989		1.04583	0.242661	0.951			0.998669			0.931053
114	1.01581	0.122887	0.989		1.06648	0.187836	0.951			0.998669			0.931053
114.5	1.04745	0.142315	0.989		1.01545	0.190074	0.952			0.998415			0.932578
115	1.01575	0.127046	0.989		1.07778	0.231119	0.952			0.998415			0.932578
115.5	1.07111	0.154081	0.99		0.974795	0.17771	0.953			0.999415			0.933578
116	1.02738	0.112038	0.99		0.976543	0.221299	0.953			0.999415			0.933578
116.5	0.988081	0.119863	0.99		0.974929	0.214016	0.954			0.99916			0.935103
117	1.01811	0.116181	0.99		0.976649	0.182603	0.954			0.99916			0.935103
117.5	1.00821	0.148226	0.99		0.987478	0.213313	0.955			0.998906			0.936628
118	1.01049	0.0540991	0.99		0.97293	0.211212	0.955			0.998906			0.936628
118.5	1.04376	0.119575	0.99		1.02258	0.205502	0.956			0.998651			0.938153
119	0.998135	0.087779	0.99		0.915878	0.200295	0.956			0.998651			0.938153
119.5	1.00673	0.109916	0.99		0.981116	0.180865	0.957			0.998397			0.939678
120	0.999117	0.109218	0.991		0.92842	0.203676	0.957			0.999651			0.939153

## Sheet: Nup62
Nup62
	Non-core				Core					Decomposed postmitotic kinetics			Decomposed interphase kinetics
Time (min)	data (average)	data (s.d.)	model fitting		data (average)	data (s.d.)	model fitting
0			0				0			0			0
0.5			0				0			0			0
1			0				0			0			0
1.5			0				0			0			0
2			0.001				0			0.00125445			-0.000524911
2.5			0.002				0			0.0025089			-0.00104982
3			0.004				0			0.00501779			-0.00209964
3.5	0.0131686	0.0398174	0.007		0.00783779	0.0327138	0			0.00878114			-0.00367438
4	0.0104043	0.0289177	0.014		0.00439276	0.0248602	0			0.0175623			-0.00734875
4.5	0.00229971	0.0224734	0.024		-0.0122306	0.0140594	0.001			0.0298523			-0.011073
5	0.0093614	0.0255835	0.038		0.00232139	0.0216956	0.001			0.0474146			-0.0184217
5.5	0.049355	0.050414	0.058		-0.0114851	0.0160952	0.003			0.0719947			-0.0258701
6	0.0815704	0.0623491	0.085		-0.0203005	0.0161727	0.005			0.105356			-0.0369929
6.5	0.178604	0.0796643	0.118		-0.0125124	0.0198032	0.008			0.145989			-0.0497402
7	0.241435	0.0748222	0.158		-0.0229332	0.0152634	0.013			0.194895			-0.0631121
7.5	0.317575	0.0873199	0.204		-0.00285769	0.0277509	0.02			0.250819			-0.0765836
8	0.365562	0.0754583	0.255		0.00411153	0.0257796	0.029			0.312505			-0.0896299
8.5	0.403432	0.0895193	0.309		0.0208435	0.0405777	0.041			0.377192			-0.0996762
9	0.435886	0.0886795	0.364		0.0446401	0.045045	0.054			0.442879			-0.108722
9.5	0.463262	0.0850321	0.418		0.0561774	0.0420931	0.07			0.506548			-0.112669
10	0.501631	0.100052	0.47		0.0984369	0.0472829	0.088			0.567199			-0.112516
10.5	0.528843	0.108438	0.518		0.106467	0.0642195	0.106			0.622833			-0.110263
11	0.577717	0.118943	0.561		0.128007	0.0647136	0.125			0.67194			-0.103861
11.5	0.610885	0.116874	0.601		0.135926	0.0575861	0.144			0.717283			-0.0958843
12	0.638961	0.140332	0.635		0.142467	0.0631644	0.162			0.755354			-0.0862829
12.5	0.670803	0.130506	0.665		0.146008	0.053446	0.178			0.788916			-0.0776317
13	0.709151	0.142559	0.691		0.163095	0.0616049	0.193			0.817715			-0.0684057
13.5	0.710784	0.148042	0.714		0.162038	0.0668096	0.207			0.843005			-0.0591299
14	0.704126	0.138224	0.733		0.196179	0.0526215	0.219			0.863786			-0.0508043
14.5	0.69644	0.145563	0.75		0.193328	0.0719413	0.229			0.882568			-0.0444786
15	0.723987	0.134288	0.764		0.201307	0.0611123	0.238			0.89784			-0.0381032
15.5	0.705216	0.113878	0.776		0.220396	0.0813822	0.246			0.910858			-0.0322028
16	0.757937	0.15512	0.787		0.23238	0.0663587	0.253			0.922875			-0.0273025
16.5	0.754841	0.133368	0.796		0.232568	0.0757326	0.259			0.932639			-0.0228772
17	0.766403	0.150814	0.803		0.229258	0.0675201	0.264			0.940148			-0.018927
17.5	0.774333	0.133418	0.81		0.257961	0.0831395	0.269			0.947657			-0.0149769
18	0.814945	0.124597	0.816		0.241779	0.0761068	0.272			0.95442			-0.0135516
18.5	0.782137	0.123761	0.821		0.246353	0.0712361	0.276			0.959674			-0.0100765
19	0.792524	0.147971	0.825		0.262554	0.0896608	0.279			0.963929			-0.00760142
19.5	0.7911	0.162631	0.829		0.269066	0.0841984	0.282			0.968183			-0.00512633
20	0.774219	0.140276	0.832		0.273966	0.0774324	0.284			0.971438			-0.00365125
20.5	0.786726	0.108744	0.835		0.270711	0.0928749	0.287			0.974438			-0.000651246
21	0.783415	0.115334	0.838		0.278097	0.101207	0.289			0.977692			0.000823843
21.5	0.801302	0.146884	0.841		0.24896	0.0921161	0.291			0.980947			0.00229893
22	0.766274	0.111566	0.843		0.267722	0.101609	0.293			0.982947			0.00429893
22.5	0.791372	0.147105	0.845		0.277294	0.110124	0.295			0.984947			0.00629893
23	0.788162	0.109402	0.847		0.291888	0.0929319	0.297			0.986947			0.00829893
23.5	0.795893	0.144369	0.848		0.28877	0.10082	0.299			0.987692			0.0108238
24	0.785159	0.116403	0.85		0.27968	0.0737247	0.301			0.989692			0.0128238
24.5	0.793099	0.126613	0.851		0.268336	0.0748058	0.303			0.990438			0.0153488
25	0.792872	0.106896	0.853		0.271593	0.0834365	0.305			0.992438			0.0173488
25.5	0.819601	0.114162	0.854		0.268233	0.090702	0.308			0.992929			0.0213986
26	0.828721	0.124554	0.855		0.250859	0.0987987	0.31			0.993674			0.0239235
26.5	0.800748	0.139502	0.857		0.271242	0.0796592	0.313			0.99542			0.0274484
27	0.810438	0.122076	0.858		0.295634	0.103577	0.316			0.995911			0.0314982
27.5	0.822001	0.115606	0.859		0.292542	0.111807	0.318			0.996657			0.0340231
28	0.872348	0.1376	0.861		0.282004	0.106312	0.322			0.998148			0.039073
28.5	0.852483	0.0966907	0.862		0.292811	0.118645	0.325			0.998639			0.0431228
29	0.852403	0.113841	0.863		0.3104	0.131134	0.329			0.998875			0.0486975
29.5	0.857058	0.120206	0.864		0.340755	0.111366	0.332			0.999367			0.0527473
30	0.861601	0.119378	0.866		0.344545	0.14121	0.336			1.00086			0.0577972
30.5	0.872565	0.126913	0.867		0.372152	0.152137	0.341			1.00084			0.0648968
31	0.877579	0.0964962	0.869		0.352278	0.126396	0.345			1.00233			0.0699466
31.5	0.874278	0.122629	0.87		0.349554	0.12692	0.35			1.00231			0.0770463
32	0.892302	0.118935	0.872		0.350019	0.150091	0.355			1.00355			0.083621
32.5	0.894642	0.119224	0.873		0.344007	0.134165	0.361			1.00328			0.0922456
33	0.891609	0.148934	0.875		0.367681	0.141534	0.367			1.00426			0.100345
33.5	0.893274	0.110861	0.876		0.385841	0.116301	0.373			1.00399			0.10897
34	0.920075	0.121132	0.878		0.389622	0.154104	0.379			1.00497			0.117069
34.5	0.915353	0.130165	0.88		0.383671	0.149212	0.386			1.0057			0.126694
35	0.935535	0.158171	0.882		0.397524	0.148486	0.393			1.00643			0.136319
35.5	0.937539	0.12993	0.883		0.421903	0.15678	0.4			1.0059			0.146468
36	0.924157	0.113763	0.885		0.406046	0.153359	0.408			1.00637			0.157617
36.5	0.929316	0.12764	0.887		0.41557	0.135304	0.416			1.00685			0.168767
37	0.929107	0.128373	0.889		0.417329	0.1445	0.424			1.00732			0.179916
37.5	0.914272	0.103888	0.891		0.431162	0.159796	0.433			1.00754			0.192591
38	0.922427	0.126838	0.893		0.453929	0.164316	0.441			1.00801			0.20374
38.5	0.928713	0.134327	0.896		0.439361	0.179165	0.451			1.00923			0.217415
39	0.924063	0.132881	0.898		0.441536	0.185229	0.46			1.00945			0.230089
39.5	0.948181	0.118914	0.9		0.454891	0.153937	0.47			1.00941			0.244288
40	0.960124	0.117468	0.902		0.471723	0.174615	0.479			1.00963			0.256963
40.5	0.941138	0.111061	0.904		0.456799	0.174579	0.49			1.00934			0.272687
41	0.959574	0.140224	0.907		0.52731	0.193249	0.5			1.01056			0.286361
41.5	0.969523	0.139501	0.909		0.537305	0.184872	0.51			1.01052			0.30056
42	0.953229	0.135243	0.911		0.506978	0.191315	0.521			1.01023			0.316285
42.5	0.967724	0.124214	0.913		0.546406	0.202908	0.532			1.00994			0.332009
43	0.97079	0.14019	0.916		0.566396	0.207588	0.542			1.01116			0.345683
43.5	0.9727	0.11861	0.918		0.550296	0.209535	0.553			1.01087			0.361407
44	0.996206	0.141632	0.92		0.567661	0.226939	0.564			1.01058			0.377132
44.5	0.987418	0.126006	0.922		0.576403	0.219819	0.575			1.01029			0.392856
45	0.992348	0.12626	0.925		0.555805	0.245007	0.586			1.01126			0.408055
45.5	0.998388	0.137679	0.927		0.597284	0.223344	0.597			1.01097			0.423779
46	1.03231	0.160513	0.929		0.614848	0.226902	0.608			1.01068			0.439504
46.5	0.995188	0.119115	0.931		0.625094	0.208434	0.619			1.01039			0.455228
47	1.00574	0.114892	0.933		0.596448	0.18239	0.63			1.0101			0.470952
47.5	0.994169	0.112155	0.935		0.59518	0.17874	0.641			1.00981			0.486676
48	0.998395	0.128565	0.937		0.625349	0.197041	0.651			1.00977			0.500875
48.5	0.987069	0.0920838	0.939		0.654311	0.211431	0.662			1.00948			0.5166
49	0.984435	0.111239	0.941		0.677958	0.249914	0.672			1.00945			0.530799
49.5	0.974635	0.119546	0.943		0.662344	0.269148	0.683			1.00916			0.546523
50	0.99434	0.114695	0.945		0.726006	0.325677	0.693			1.00912			0.560722
50.5	0.985118	0.103534	0.947		0.68615	0.261739	0.703			1.00909			0.574922
51	0.97583	0.104783	0.949		0.679714	0.262697	0.712			1.0093			0.587596
51.5	0.982827	0.124225	0.951		0.704689	0.251213	0.722			1.00927			0.601795
52	0.979491	0.116968	0.952		0.730819	0.270069	0.731			1.00823			0.614995
52.5	0.992892	0.114698	0.954		0.69989	0.266617	0.74			1.00845			0.627669
53	0.986472	0.126553	0.956		0.765004	0.289667	0.749			1.00867			0.640343
53.5	1.01453	0.128386	0.957		0.76034	0.320189	0.758			1.00764			0.653543
54	1.00021	0.110636	0.959		0.753321	0.310652	0.766			1.00811			0.664692
54.5	0.971998	0.123854	0.96		0.755756	0.303884	0.775			1.00707			0.677891
55	0.98194	0.11493	0.962		0.743693	0.29879	0.782			1.0078			0.687516
55.5	0.991771	0.109857	0.963		0.76546	0.301099	0.79			1.00702			0.69919
56	0.973756	0.122352	0.964		0.741107	0.307641	0.798			1.00624			0.710865
56.5	0.971481	0.0983992	0.966		0.784125	0.317059	0.805			1.00697			0.720489
57	0.956142	0.109	0.967		0.76416	0.291653	0.812			1.00644			0.730639
57.5	0.973389	0.122975	0.968		0.802265	0.308788	0.819			1.00591			0.740788
58	0.969064	0.0873804	0.969		0.79249	0.280196	0.825			1.00564			0.749413
58.5	0.985684	0.0842849	0.971		0.801019	0.313351	0.832			1.00637			0.759037
59	0.985603	0.0828233	0.972		0.779536	0.295305	0.838			1.0061			0.767662
59.5	1.00341	0.0844239	0.973		0.849471	0.30958	0.844			1.00582			0.776286
60	0.98694	0.062139	0.974		0.901824	0.322791	0.85			1.00555			0.784911
60.5	0.98532	0.095714	0.975		0.865643	0.331804	0.855			1.00553			0.792011
61	0.962983	0.0771696	0.976		0.852702	0.312098	0.861			1.00526			0.800635
61.5	0.98412	0.0862118	0.977		0.840979	0.310554	0.866			1.00524			0.807735
62	0.981647	0.0808748	0.977		0.871354	0.309574	0.871			1.00397			0.815359
62.5	0.973145	0.111579	0.978		0.86372	0.331807	0.875			1.00421			0.820934
63	0.992615	0.0880237	0.979		0.853967	0.310512	0.88			1.00419			0.828034
63.5	0.97981	0.104501	0.98		0.866582	0.309556	0.885			1.00417			0.835133
64	0.978176	0.0865331	0.981		0.880638	0.343143	0.889			1.00441			0.840708
64.5	0.952695	0.0884911	0.981		0.89494	0.377988	0.893			1.00339			0.846808
65	0.957679	0.118768	0.982		0.894835	0.39995	0.897			1.00363			0.852383
65.5	0.972921	0.0943741	0.983		0.876742	0.385242	0.901			1.00386			0.857957
66	0.993156	0.0962131	0.983		0.898214	0.384125	0.904			1.0031			0.862532
66.5	0.966071	0.120613	0.984		0.851256	0.393954	0.908			1.00334			0.868107
67	0.970098	0.100973	0.984		0.86517	0.43615	0.911			1.00257			0.872681
67.5	0.976792	0.10438	0.985		0.922186	0.415755	0.914			1.00307			0.876731
68	0.98544	0.0868006	0.986		0.898096	0.380577	0.917			1.00356			0.880781
68.5	0.979591	0.120284	0.986		0.905758	0.412122	0.92			1.00279			0.885356
69	0.951562	0.0800304	0.987		0.856234	0.357497	0.923			1.00328			0.889406
69.5	0.957671	0.110357	0.987		0.898633	0.387531	0.926			1.00252			0.89398
70	0.948121	0.0983495	0.987		0.88753	0.350855	0.929			1.00176			0.898555
70.5	0.954988	0.114287	0.988		0.880666	0.378078	0.931			1.0025			0.90108
71	0.957924	0.092491	0.988		0.882936	0.339195	0.934			1.00174			0.905655
71.5	0.956103	0.0768614	0.989		0.899327	0.354491	0.936			1.00249			0.90818
72	0.978377	0.116571	0.989		0.939034	0.31897	0.938			1.00198			0.91123
72.5	0.992447	0.0787685	0.99		0.943415	0.337436	0.941			1.00247			0.915279
73	0.982043	0.0884643	0.99		0.93317	0.319187	0.943			1.00196			0.918329
73.5	0.968354	0.0810039	0.99		0.957488	0.347754	0.945			1.00145			0.921379
74	0.993827	0.113387	0.991		0.975186	0.338413	0.947			1.0022			0.923904
74.5	0.984329	0.122604	0.991		0.907103	0.252783	0.948			1.00194			0.925429
75	0.988486	0.0953171	0.991		0.943811	0.311127	0.95			1.00143			0.928479
75.5	0.967121	0.0812212	0.991		0.921933	0.305007	0.952			1.00092			0.931528
76	0.94389	0.0845863	0.992		0.944649	0.316939	0.954			1.00167			0.934053
76.5	0.951675	0.0759899	0.992		0.991447	0.361721	0.955			1.00141			0.935578
77	0.956962	0.0901947	0.992		0.955559	0.37167	0.957			1.00091			0.938628
77.5	0.963434	0.0959087	0.993		0.958803	0.32802	0.958			1.00191			0.939628
78	0.9545	0.115649	0.993		0.930446	0.332243	0.96			1.0014			0.942678
78.5	0.952616	0.109214	0.993		0.937982	0.362991	0.961			1.00114			0.944203
79	0.950033	0.118276	0.993		0.95983	0.334172	0.962			1.00089			0.945728
79.5	0.922686	0.111387	0.994		0.892865	0.352841	0.964			1.00163			0.948253
80	0.930553	0.105355	0.994		0.931677	0.332764	0.965			1.00138			0.949778
80.5	0.945286	0.078823	0.994		0.902211	0.301791	0.966			1.00112			0.951302
81	0.947406	0.0944762	0.994		0.849331	0.241018	0.967			1.00087			0.952827
81.5	0.947705	0.0860498	0.994		0.920241	0.341014	0.968			1.00062			0.954352
82	0.951284	0.0995935	0.994		0.981782	0.335824	0.969			1.00036			0.955877
82.5	0.9615	0.0873294	0.995		0.985725	0.24731	0.97			1.00136			0.956877
83	0.962792	0.104236	0.995		0.94845	0.241973	0.971			1.00111			0.958402
83.5	0.946036	0.124388	0.995		0.926727	0.264311	0.972			1.00085			0.959927
84	0.927005	0.112494	0.995		0.935218	0.207437	0.973			1.0006			0.961452
84.5	0.953905	0.114173	0.995		0.95683	0.27322	0.974			1.00034			0.962977
85	0.986687	0.116352	0.995		0.923847	0.21675	0.975			1.00009			0.964502
85.5	0.966438	0.111705	0.996		0.924224	0.245462	0.975			1.00134			0.963977
86	0.96913	0.12115	0.996		0.945774	0.252872	0.976			1.00109			0.965502
86.5	0.981069	0.0827101	0.996		0.951822	0.240188	0.977			1.00083			0.967027
87	0.973966	0.109566	0.996		0.89348	0.206513	0.978			1.00058			0.968552
87.5	0.973943	0.0949367	0.996		0.916494	0.257081	0.978			1.00058			0.968552
88	0.968223	0.0990463	0.996		0.962111	0.260567	0.979			1.00033			0.970077
88.5	0.952783	0.127195	0.996		1.014	0.247944	0.98			1.00007			0.971601
89	0.959581	0.104059	0.996		0.956994	0.251123	0.98			1.00007			0.971601
89.5	0.949927	0.106452	0.997		0.993056	0.26347	0.981			1.00107			0.972601
90	0.962065	0.0993038	0.997		1.0112	0.254628	0.981			1.00107			0.972601
90.5	0.985468	0.105198	0.997		1.00459	0.241662	0.982			1.00082			0.974126
91	0.965963	0.109186	0.997		0.985063	0.233819	0.983			1.00056			0.975651
91.5	0.95917	0.108333	0.997		0.983449	0.264735	0.983			1.00056			0.975651
92	0.965113	0.115784	0.997		0.942502	0.277131	0.984			1.00031			0.977176
92.5	0.960937	0.0955777	0.997		0.945216	0.307654	0.984			1.00031			0.977176
93	0.976203	0.119569	0.997		0.913539	0.275176	0.985			1.00005			0.978701
93.5	0.979367	0.105409	0.997		0.938215	0.280087	0.985			1.00005			0.978701
94	0.969277	0.132048	0.997		0.942795	0.252027	0.985			1.00005			0.978701
94.5	0.990703	0.101511	0.997		0.960052	0.275769	0.986			0.999799			0.980226
95	0.985945	0.104399	0.998		0.952569	0.272992	0.986			1.00105			0.979701
95.5	0.956727	0.112763	0.998		0.921166	0.265324	0.987			1.0008			0.981226
96	0.967449	0.116034	0.998		0.979386	0.23042	0.987			1.0008			0.981226
96.5	0.95509	0.119189	0.998		0.979661	0.230996	0.987			1.0008			0.981226
97	0.943841	0.117472	0.998		0.963293	0.215432	0.988			1.00054			0.982751
97.5	0.964818	0.129294	0.998		0.968831	0.223789	0.988			1.00054			0.982751
98	0.945624	0.12827	0.998		0.950485	0.254755	0.988			1.00054			0.982751
98.5	0.965314	0.105402	0.998		0.987875	0.238367	0.989			1.00029			0.984276
99	0.956206	0.123662	0.998		1.01866	0.274049	0.989			1.00029			0.984276
99.5	0.969009	0.108042	0.998		1.03546	0.275845	0.989			1.00029			0.984276
100	0.962413	0.120332	0.998		1.0242	0.292304	0.99			1.00004			0.985801
100.5	0.959309	0.108688	0.998		1.01785	0.25488	0.99			1.00004			0.985801
101	0.972626	0.1052	0.998		1.00865	0.28063	0.99			1.00004			0.985801
101.5	0.972677	0.104303	0.998		1.01734	0.248962	0.99			1.00004			0.985801
102	0.965691	0.103686	0.998		1.06016	0.301806	0.991			0.999781			0.987326
102.5	0.965232	0.111473	0.998		1.04632	0.292861	0.991			0.999781			0.987326
103	0.96652	0.119939	0.998		1.03486	0.309501	0.991			0.999781			0.987326
103.5	0.959609	0.109867	0.998		0.998133	0.294298	0.991			0.999781			0.987326
104	0.977742	0.0992804	0.998		0.994879	0.275995	0.992			0.999527			0.988851
104.5	0.971978	0.125306	0.999		1.01021	0.295341	0.992			1.00078			0.988326
105	0.976774	0.128577	0.999		1.01733	0.281722	0.992			1.00078			0.988326
105.5	0.948266	0.116278	0.999		1.0085	0.298191	0.992			1.00078			0.988326
106	0.946196	0.0883556	0.999		0.99878	0.318838	0.993			1.00053			0.989851
106.5	0.953348	0.120723	0.999		0.973579	0.323564	0.993			1.00053			0.989851
107	0.939586	0.132959	0.999		0.996109	0.305664	0.993			1.00053			0.989851
107.5	0.943928	0.13585	0.999		0.978081	0.28882	0.993			1.00053			0.989851
108	0.957159	0.142653	0.999		1.00943	0.308073	0.993			1.00053			0.989851
108.5	0.938672	0.14167	0.999		1.01561	0.295139	0.993			1.00053			0.989851
109	0.938219	0.116111	0.999		1.00568	0.295419	0.994			1.00027			0.991375
109.5	0.956402	0.142842	0.999		0.995013	0.287804	0.994			1.00027			0.991375
110	0.952441	0.0996973	0.999		1.0042	0.265322	0.994			1.00027			0.991375
110.5	0.949289	0.130358	0.999		0.966507	0.284014	0.994			1.00027			0.991375
111	0.975415	0.139472	0.999		0.984715	0.259571	0.994			1.00027			0.991375
111.5	0.962659	0.128516	0.999		0.957186	0.252779	0.994			1.00027			0.991375
112	0.939524	0.12569	0.999		0.963977	0.230878	0.995			1.00002			0.9929
112.5	0.930505	0.126021	0.999		0.984982	0.230119	0.995			1.00002			0.9929
113	0.925382	0.132158	0.999		1.02436	0.242857	0.995			1.00002			0.9929
113.5	0.938857	0.132572	0.999		1.00831	0.255757	0.995			1.00002			0.9929
114	0.934682	0.159141	0.999		0.982537	0.258176	0.995			1.00002			0.9929
114.5	0.956224	0.149425	0.999		0.990668	0.253227	0.995			1.00002			0.9929
115	0.955564	0.150145	0.999		1.01204	0.230848	0.995			1.00002			0.9929
115.5	0.951456	0.156935	0.999		0.955877	0.247064	0.995			1.00002			0.9929
116	0.953787	0.148138	0.999		1.00968	0.268455	0.995			1.00002			0.9929
116.5	0.964723	0.149961	0.999		0.986086	0.286465	0.996			0.999763			0.994425
117	0.95976	0.150059	0.999		1.00578	0.340151	0.996			0.999763			0.994425
117.5	0.982438	0.172895	0.999		1.01169	0.291232	0.996			0.999763			0.994425
118	0.953715	0.160718	0.999		0.999644	0.275259	0.996			0.999763			0.994425
118.5	0.958713	0.130521	0.999		0.992576	0.234899	0.996			0.999763			0.994425
119	0.974319	0.155993	0.999		1.00015	0.231631	0.996			0.999763			0.994425
119.5	0.966574	0.1308	0.999		0.972532	0.241581	0.996			0.999763			0.994425
120	0.973808	0.153853	0.999		0.941627	0.24077	0.996			0.999763			0.994425

## Sheet: Nup205
Nup205
	Non-core				Core					Decomposed postmitotic kinetics			Decomposed interphase kinetics
Time (min)	data (average)	data (s.d.)	model fitting		data (average)	data (s.d.)	model fitting
0			0				0			0			0
0.5			0				0			0			0
1			0				0			0			0
1.5			0				0			0			0
2			0				0			0			0
2.5			0				0			0			0
3			0.001				0			0.00125445			-0.000524911
3.5	0.0109336	0.0503572	0.004		-0.00594597	0.0764626	0			0.00501779			-0.00209964
4	0.0122073	0.0383485	0.009		0.00949542	0.0642592	0			0.01129			-0.0047242
4.5	0.00360367	0.0294297	0.019		-0.00354944	0.0430378	0			0.0238345			-0.00997331
5	-0.00658519	0.0544358	0.037		0.00385229	0.0419334	0			0.0464146			-0.0194217
5.5	0.0462527	0.043678	0.068		0.00187595	0.0518782	0.001			0.085048			-0.034169
6	0.0902148	0.0635071	0.116		-0.00469298	0.0309167	0.003			0.144753			-0.0563149
6.5	0.248801	0.118165	0.181		-0.0129943	0.0324543	0.007			0.225274			-0.0843345
7	0.332998	0.117613	0.262		0.00135164	0.0340952	0.013			0.325358			-0.117703
7.5	0.420655	0.130289	0.353		0.0421	0.0654363	0.024			0.436714			-0.148696
8	0.520238	0.132317	0.446		0.0611055	0.0628027	0.04			0.549306			-0.173114
8.5	0.531052	0.111999	0.531		0.089654	0.0816846	0.062			0.650336			-0.184183
9	0.568201	0.165101	0.605		0.121445	0.101463	0.09			0.736041			-0.180329
9.5	0.578777	0.1735	0.664		0.136408	0.105816	0.122			0.801911			-0.162502
10	0.688762	0.196045	0.711		0.163891	0.108206	0.154			0.852728			-0.138375
10.5	0.707851	0.193306	0.747		0.195786	0.0889258	0.183			0.890509			-0.11305
11	0.682479	0.219307	0.774		0.21462	0.114802	0.208			0.918018			-0.0890996
11.5	0.738605	0.160503	0.794		0.22124	0.110071	0.229			0.937763			-0.0675747
12	0.807448	0.183914	0.809		0.246269	0.122164	0.245			0.952509			-0.0510498
12.5	0.809061	0.122119	0.82		0.25727	0.146013	0.258			0.963			-0.037
13	0.839348	0.198534	0.829		0.279538	0.113263	0.267			0.972			-0.028
13.5	0.79674	0.116708	0.835		0.23731	0.108503	0.274			0.977746			-0.0204751
14	0.788697	0.142159	0.84		0.241511	0.117557	0.28			0.982491			-0.0139502
14.5	0.844312	0.162298	0.844		0.278244	0.0948396	0.284			0.986491			-0.00995018
15	0.78238	0.121464	0.847		0.255911	0.111558	0.287			0.989491			-0.00695018
15.5	0.78905	0.108766	0.849		0.248275	0.104954	0.29			0.991237			-0.00342527
16	0.843998	0.195206	0.851		0.304956	0.103384	0.292			0.993237			-0.00142527
16.5	0.787357	0.147385	0.853		0.284897	0.1091	0.294			0.995237			0.000574733
17	0.784272	0.16665	0.854		0.271316	0.138245	0.296			0.995982			0.00309964
17.5	0.755429	0.158563	0.855		0.274675	0.13274	0.297			0.996982			0.00409964
18	0.85685	0.141472	0.856		0.263744	0.126837	0.299			0.997728			0.00662456
18.5	0.808965	0.201773	0.857		0.284702	0.140367	0.3			0.998728			0.00762456
19	0.807852	0.131593	0.858		0.288632	0.13785	0.301			0.999728			0.00862456
19.5	0.776205	0.179127	0.858		0.302765	0.112712	0.303			0.999219			0.0116744
20	0.809761	0.21569	0.859		0.332528	0.155382	0.304			1.00022			0.0126744
20.5	0.83429	0.170887	0.86		0.261883	0.120989	0.306			1.00096			0.0151993
21	0.825164	0.180017	0.86		0.299857	0.11018	0.307			1.00071			0.0167242
21.5	0.820234	0.135308	0.861		0.287636	0.12272	0.309			1.00146			0.0192491
22	0.891724	0.151732	0.861		0.261893	0.102555	0.311			1.00095			0.0222989
22.5	0.878083	0.148431	0.862		0.248625	0.147283	0.312			1.00195			0.0232989
23	0.849589	0.145696	0.863		0.29027	0.130533	0.314			1.00269			0.0258238
23.5	0.839657	0.18339	0.863		0.24823	0.154624	0.317			1.00193			0.0303986
24	0.859654	0.187975	0.864		0.254489	0.129478	0.319			1.00267			0.0329235
24.5	0.899901	0.234994	0.865		0.279339	0.108434	0.321			1.00342			0.0354484
25	0.911585	0.191165	0.865		0.316655	0.0960638	0.324			1.00266			0.0400231
25.5	0.81839	0.144313	0.866		0.257363	0.122247	0.327			1.00315			0.044073
26	0.873382	0.165537	0.867		0.314047	0.168318	0.33			1.00364			0.0481228
26.5	0.922497	0.184667	0.868		0.353897	0.206574	0.333			1.00413			0.0521726
27	0.88608	0.129047	0.868		0.396155	0.204221	0.336			1.00337			0.0567473
27.5	0.827502	0.179697	0.869		0.392354	0.220829	0.339			1.00386			0.0607972
28	0.907709	0.159054	0.87		0.374374	0.233412	0.343			1.00409			0.0663719
28.5	0.920749	0.113576	0.871		0.406046	0.21101	0.347			1.00433			0.0719466
29	0.989914	0.232464	0.872		0.377232	0.228797	0.351			1.00457			0.0775214
29.5	0.945856	0.212166	0.873		0.398089	0.226448	0.355			1.0048			0.0830961
30	0.955197	0.169063	0.874		0.401859	0.237655	0.359			1.00504			0.0886708
30.5	0.979996	0.228998	0.875		0.382706	0.226592	0.364			1.00502			0.0957705
31	0.958377	0.123044	0.876		0.426635	0.238495	0.369			1.00501			0.10287
31.5	0.969552	0.198269	0.878		0.394352	0.282298	0.374			1.00624			0.109445
32	0.965718	0.148565	0.879		0.368579	0.224672	0.379			1.00622			0.116544
32.5	0.944941	0.180956	0.88		0.445159	0.232728	0.385			1.00595			0.125169
33	0.885492	0.167577	0.881		0.40583	0.244568	0.39			1.00593			0.132269
33.5	0.913502	0.179147	0.883		0.39683	0.236799	0.396			1.00692			0.140368
34	0.917653	0.151621	0.884		0.439671	0.249564	0.402			1.00664			0.148993
34.5	0.934004	0.13439	0.886		0.475931	0.226398	0.408			1.00763			0.157093
35	0.985731	0.132417	0.887		0.442748	0.174391	0.415			1.0071			0.167242
35.5	0.989314	0.12794	0.888		0.416669	0.258913	0.421			1.00683			0.175867
36	0.997102	0.162455	0.89		0.436251	0.204911	0.428			1.00756			0.185491
36.5	0.965012	0.117774	0.891		0.470711	0.285384	0.435			1.00703			0.195641
37	1.02276	0.135274	0.893		0.470727	0.2982	0.442			1.00776			0.205265
37.5	0.96778	0.139196	0.895		0.490424	0.271513	0.449			1.00848			0.21489
38	0.953358	0.150656	0.896		0.443422	0.239444	0.456			1.00796			0.225039
38.5	0.934049	0.145424	0.898		0.491987	0.289834	0.464			1.00843			0.236189
39	0.994172	0.158358	0.899		0.469768	0.213153	0.472			1.00765			0.247863
39.5	1.00047	0.177764	0.901		0.498748	0.219366	0.479			1.00838			0.257488
40	1.03787	0.127938	0.903		0.419254	0.202207	0.487			1.00885			0.268637
40.5	0.991735	0.14783	0.904		0.503901	0.226206	0.495			1.00807			0.280311
41	1.00462	0.176982	0.906		0.482123	0.251252	0.503			1.00854			0.291461
41.5	1.02204	0.157311	0.908		0.436516	0.220292	0.511			1.00902			0.30261
42	0.98298	0.137944	0.909		0.484308	0.248551	0.52			1.00798			0.31581
42.5	0.998384	0.153259	0.911		0.543022	0.27274	0.528			1.00845			0.326959
43	1.01382	0.131485	0.913		0.460023	0.234847	0.536			1.00893			0.338109
43.5	1.01656	0.153177	0.915		0.490089	0.232605	0.544			1.0094			0.349258
44	0.982857	0.132512	0.916		0.480149	0.274138	0.553			1.00836			0.362457
44.5	0.989909	0.152455	0.918		0.551572	0.29091	0.561			1.00884			0.373607
45	1.04668	0.124798	0.92		0.537367	0.25332	0.57			1.00906			0.386281
45.5	1.00194	0.134631	0.921		0.533873	0.286692	0.578			1.00828			0.397956
46	1.01462	0.181325	0.923		0.536765	0.284177	0.586			1.00875			0.409105
46.5	1.03418	0.153648	0.925		0.610483	0.260412	0.595			1.00897			0.421779
47	1.04525	0.118259	0.926		0.599695	0.242338	0.603			1.00819			0.433454
47.5	0.993642	0.152551	0.928		0.582231	0.215436	0.611			1.00866			0.444603
48	1.01558	0.134111	0.929		0.541915	0.300984	0.619			1.00788			0.456278
48.5	1.0335	0.17737	0.931		0.581616	0.270139	0.628			1.0081			0.468952
49	0.969011	0.161272	0.933		0.516315	0.255228	0.636			1.00857			0.480101
49.5	0.953107	0.178032	0.934		0.551153	0.227501	0.644			1.00779			0.491776
50	0.965918	0.2041	0.936		0.586823	0.247557	0.652			1.00826			0.502925
50.5	0.990961	0.149317	0.937		0.689539	0.278098	0.659			1.00774			0.513075
51	0.968485	0.119741	0.939		0.631156	0.264262	0.667			1.00821			0.524224
51.5	0.971113	0.214765	0.94		0.648698	0.253911	0.675			1.00743			0.535899
52	0.971357	0.166008	0.942		0.703692	0.272555	0.682			1.00816			0.545523
52.5	0.976999	0.141291	0.943		0.675566	0.281529	0.69			1.00738			0.557198
53	1.00851	0.167901	0.944		0.691328	0.269155	0.697			1.00685			0.567347
53.5	1.00468	0.176631	0.946		0.676807	0.202307	0.704			1.00758			0.576972
54	1.02077	0.154483	0.947		0.619297	0.236118	0.712			1.0068			0.588646
54.5	0.974865	0.177555	0.948		0.685945	0.240215	0.719			1.00627			0.598795
55	0.95444	0.236788	0.95		0.651889	0.182904	0.725			1.00725			0.606895
55.5	0.927446	0.192754	0.951		0.670602	0.195208	0.732			1.00672			0.617044
56	0.957226	0.187612	0.952		0.676648	0.291215	0.739			1.0062			0.627194
56.5	0.942249	0.208998	0.953		0.722954	0.258492	0.745			1.00593			0.635819
57	0.921244	0.174218	0.955		0.742034	0.318554	0.752			1.00665			0.645443
57.5	0.959439	0.166687	0.956		0.721375	0.308549	0.758			1.00638			0.654068
58	0.938984	0.164708	0.957		0.724528	0.310263	0.764			1.00611			0.662692
58.5	0.975915	0.180972	0.958		0.80671	0.358731	0.77			1.00584			0.671317
59	0.967047	0.131754	0.959		0.788379	0.311465	0.776			1.00556			0.679941
59.5	0.999874	0.155574	0.96		0.715639	0.307238	0.781			1.00555			0.687041
60	0.98242	0.112541	0.961		0.740266	0.309172	0.787			1.00527			0.695665
60.5	1.0059	0.173924	0.962		0.774654	0.32363	0.792			1.00526			0.702765
61	0.989802	0.1648	0.963		0.712954	0.323982	0.798			1.00498			0.71139
61.5	0.980691	0.141214	0.964		0.76931	0.269403	0.803			1.00497			0.718489
62	1.00991	0.172818	0.965		0.770336	0.301757	0.808			1.00495			0.725589
62.5	0.985317	0.172954	0.966		0.840074	0.265889	0.813			1.00493			0.732689
63	0.994094	0.151895	0.967		0.763924	0.267789	0.818			1.00491			0.739788
63.5	0.97688	0.108476	0.968		0.808979	0.236856	0.823			1.0049			0.746888
64	0.987944	0.116658	0.968		0.804755	0.257292	0.827			1.00388			0.752988
64.5	0.987301	0.0948537	0.969		0.843244	0.32536	0.832			1.00386			0.760087
65	0.980588	0.102529	0.97		0.839042	0.253339	0.836			1.0041			0.765662
65.5	0.928976	0.106112	0.971		0.82241	0.21747	0.84			1.00433			0.771237
66	0.964079	0.15559	0.972		0.863917	0.29227	0.844			1.00457			0.776811
66.5	1.00782	0.164058	0.972		0.881097	0.331351	0.848			1.00355			0.782911
67	0.993198	0.160081	0.973		0.882836	0.311644	0.852			1.00379			0.788486
67.5	0.958662	0.17062	0.974		0.95052	0.319118	0.856			1.00402			0.79406
68	0.949541	0.120507	0.974		0.962239	0.274523	0.86			1.00301			0.80016
68.5	0.968344	0.161271	0.975		0.96199	0.312411	0.863			1.0035			0.80421
69	0.947821	0.132027	0.976		0.920881	0.338363	0.867			1.00373			0.809785
69.5	0.979665	0.114698	0.976		0.904376	0.298085	0.87			1.00297			0.814359
70	0.981744	0.124466	0.977		0.902564	0.311549	0.874			1.00321			0.819934
70.5	0.972162	0.106161	0.978		0.965524	0.278938	0.877			1.0037			0.823984
71	0.987179	0.130836	0.978		0.955675	0.333707	0.88			1.00294			0.828559
71.5	0.968436	0.166537	0.979		0.933362	0.313536	0.883			1.00343			0.832609
72	0.962846	0.132107	0.979		0.92183	0.268841	0.886			1.00266			0.837183
72.5	0.925695	0.117593	0.98		0.895007	0.266449	0.889			1.00315			0.841233
73	0.957561	0.112736	0.98		0.898903	0.231262	0.892			1.00239			0.845808
73.5	0.973099	0.117756	0.981		0.836771	0.260511	0.894			1.00314			0.848333
74	0.934017	0.13462	0.981		0.884899	0.279566	0.897			1.00237			0.852907
74.5	0.981611	0.116182	0.982		0.911818	0.241817	0.9			1.00286			0.856957
75	0.958301	0.105148	0.982		0.929969	0.180849	0.902			1.00236			0.860007
75.5	0.895144	0.102469	0.983		0.948977	0.18545	0.905			1.00285			0.864057
76	0.929589	0.122936	0.983		0.884548	0.237874	0.907			1.00234			0.867107
76.5	0.960527	0.0852492	0.983		0.935332	0.262514	0.909			1.00183			0.870157
77	1.00042	0.0527339	0.984		0.897338	0.251584	0.912			1.00232			0.874206
77.5	0.971134	0.140605	0.984		0.93939	0.286769	0.914			1.00181			0.877256
78	0.976083	0.147847	0.985		0.824588	0.267703	0.916			1.00256			0.879781
78.5	0.999542	0.107949	0.985		0.91804	0.221031	0.918			1.00205			0.882831
79	0.987507	0.115277	0.985		0.930567	0.309031	0.92			1.00154			0.885881
79.5	0.972315	0.130107	0.986		0.938511	0.372831	0.922			1.00228			0.888406
80	1.00798	0.154898	0.986		0.851292	0.287252	0.924			1.00178			0.891456
80.5	0.923557	0.130286	0.986		0.9391	0.279738	0.926			1.00127			0.894505
81	0.967007	0.131098	0.987		0.965398	0.287887	0.927			1.00227			0.895505
81.5	0.95323	0.103385	0.987		0.94667	0.280134	0.929			1.00176			0.898555
82	0.954505	0.130995	0.987		0.958278	0.298504	0.931			1.00125			0.901605
82.5	0.911509	0.141713	0.988		0.984439	0.265719	0.933			1.00199			0.90413
83	0.948351	0.155015	0.988		0.923187	0.25276	0.934			1.00174			0.905655
83.5	0.955427	0.137733	0.988		0.842689	0.1854	0.936			1.00123			0.908705
84	0.990164	0.143519	0.988		0.910796	0.23974	0.937			1.00098			0.91023
84.5	0.958741	0.147255	0.989		0.990619	0.244059	0.939			1.00172			0.912754
85	1.00934	0.150399	0.989		0.964621	0.244902	0.94			1.00147			0.914279
85.5	0.981912	0.147079	0.989		0.94394	0.285292	0.942			1.00096			0.917329
86	0.979841	0.115634	0.989		0.984636	0.208681	0.943			1.0007			0.918854
86.5	0.983563	0.134029	0.99		1.01483	0.216762	0.944			1.0017			0.919854
87	0.970796	0.1443	0.99		0.951568	0.168613	0.946			1.0012			0.922904
87.5	0.966791	0.0993648	0.99		0.991421	0.151184	0.947			1.00094			0.924429
88	0.973571	0.143236	0.99		1.04398	0.182642	0.948			1.00069			0.925954
88.5	0.968464	0.110797	0.991		1.02162	0.21541	0.949			1.00169			0.926954
89	0.946575	0.139963	0.991		1.04151	0.232779	0.95			1.00143			0.928479
89.5	0.971412	0.133221	0.991		1.01276	0.24024	0.951			1.00118			0.930004
90	0.919787	0.140162	0.991		0.990117	0.17538	0.953			1.00067			0.933053
90.5	0.95699	0.0941128	0.991		1.03381	0.200403	0.954			1.00041			0.934578
91	0.932981	0.143903	0.992		1.13662	0.204062	0.955			1.00141			0.935578
91.5	0.89724	0.145002	0.992		1.06386	0.192504	0.956			1.00116			0.937103
92	0.955591	0.14432	0.992		1.02315	0.173484	0.957			1.00091			0.938628
92.5	0.968035	0.138233	0.992		1.03169	0.168659	0.958			1.00065			0.940153
93	0.932815	0.170342	0.992		1.04304	0.24792	0.959			1.0004			0.941678
93.5	0.984677	0.16659	0.992		1.08372	0.229548	0.959			1.0004			0.941678
94	0.959341	0.168096	0.993		1.07043	0.259675	0.96			1.0014			0.942678
94.5	0.956124	0.194189	0.993		1.06349	0.252079	0.961			1.00114			0.944203
95	0.957324	0.127416	0.993		1.01733	0.16731	0.962			1.00089			0.945728
95.5	0.955737	0.114681	0.993		1.08246	0.221144	0.963			1.00063			0.947253
96	0.93313	0.147322	0.993		1.05419	0.183444	0.964			1.00038			0.948778
96.5	0.959093	0.156542	0.993		1.02492	0.19662	0.964			1.00038			0.948778
97	0.98494	0.161314	0.994		1.06885	0.235172	0.965			1.00138			0.949778
97.5	0.98034	0.162813	0.994		1.12789	0.245807	0.966			1.00112			0.951302
98	0.99253	0.172826	0.994		1.03464	0.236875	0.967			1.00087			0.952827
98.5	0.955668	0.170586	0.994		1.01405	0.197548	0.967			1.00087			0.952827
99	0.986467	0.164249	0.994		1.09496	0.179375	0.968			1.00062			0.954352
99.5	0.990794	0.197447	0.994		1.02169	0.18955	0.969			1.00036			0.955877
100	1.02062	0.191455	0.994		1.01192	0.211611	0.969			1.00036			0.955877
100.5	1.00369	0.151245	0.994		1.00857	0.223489	0.97			1.00011			0.957402
101	1.01044	0.136679	0.995		1.00257	0.291583	0.971			1.00111			0.958402
101.5	1.01141	0.147719	0.995		0.936934	0.209529	0.971			1.00111			0.958402
102	0.968638	0.149297	0.995		0.96686	0.188639	0.972			1.00085			0.959927
102.5	1.0049	0.169193	0.995		0.965237	0.228746	0.972			1.00085			0.959927
103	0.979546	0.146926	0.995		1.00138	0.20671	0.973			1.0006			0.961452
103.5	0.990156	0.133834	0.995		0.971873	0.198515	0.974			1.00034			0.962977
104	0.982856	0.140035	0.995		0.917941	0.247639	0.974			1.00034			0.962977
104.5	0.946403	0.122387	0.995		0.997349	0.295442	0.975			1.00009			0.964502
105	0.975687	0.123116	0.995		0.999042	0.253952	0.975			1.00009			0.964502
105.5	0.964594	0.114614	0.995		0.963202	0.194208	0.976			0.999835			0.966027
106	0.949639	0.114598	0.996		0.96644	0.200772	0.976			1.00109			0.965502
106.5	0.980745	0.148014	0.996		0.951544	0.21547	0.977			1.00083			0.967027
107	0.99672	0.106192	0.996		0.977502	0.234866	0.977			1.00083			0.967027
107.5	0.966829	0.115765	0.996		0.971533	0.213091	0.977			1.00083			0.967027
108	0.958855	0.145032	0.996		1.02871	0.250447	0.978			1.00058			0.968552
108.5	0.973608	0.144372	0.996		1.01473	0.229608	0.978			1.00058			0.968552
109	0.975848	0.163599	0.996		0.983765	0.226225	0.979			1.00033			0.970077
109.5	0.983233	0.0991612	0.996		0.983787	0.200296	0.979			1.00033			0.970077
110	0.942846	0.0833273	0.996		1.01065	0.176684	0.98			1.00007			0.971601
110.5	0.946002	0.176425	0.996		0.953861	0.204055	0.98			1.00007			0.971601
111	0.906019	0.136394	0.996		0.977307	0.257441	0.98			1.00007			0.971601
111.5	0.911738	0.180352	0.996		0.981977	0.243705	0.981			0.999817			0.973126
112	0.892224	0.1716	0.996		1.0278	0.279303	0.981			0.999817			0.973126
112.5	0.939583	0.119291	0.997		1.02108	0.244556	0.981			1.00107			0.972601
113	0.910649	0.165016	0.997		1.01935	0.210627	0.982			1.00082			0.974126
113.5	0.925557	0.149802	0.997		1.03675	0.297373	0.982			1.00082			0.974126
114	0.934192	0.18629	0.997		1.02426	0.339549	0.982			1.00082			0.974126
114.5	0.917211	0.188765	0.997		0.994168	0.401283	0.983			1.00056			0.975651
115	0.891948	0.158597	0.997		0.969849	0.224695	0.983			1.00056			0.975651
115.5	0.946237	0.200183	0.997		0.965622	0.35359	0.983			1.00056			0.975651
116	0.91428	0.219052	0.997		1.03544	0.321311	0.984			1.00031			0.977176
116.5	0.934411	0.156716	0.997		1.05361	0.274415	0.984			1.00031			0.977176
117	0.941656	0.187825	0.997		1.01449	0.300037	0.984			1.00031			0.977176
117.5	0.969292	0.178065	0.997		1.05807	0.216419	0.985			1.00005			0.978701
118	0.951957	0.19287	0.997		1.08997	0.239577	0.985			1.00005			0.978701
118.5	0.958756	0.194249	0.997		1.09976	0.257272	0.985			1.00005			0.978701
119	0.9922	0.201172	0.997		1.09958	0.271109	0.985			1.00005			0.978701
119.5	0.93587	0.171401	0.997		0.957438	0.122334	0.986			0.999799			0.980226
120	0.946328	0.19738	0.997		0.974058	0.191032	0.986			0.999799			0.980226

## Sheet: Seh1
Seh1
	Non-core				Core					Decomposed postmitotic kinetics			Decomposed interphase kinetics
Time (min)	data (average)	data (s.d.)	model fitting		data (average)	data (s.d.)	model fitting
0			0				0			0			0
0.5			0				0			0			0
1			0.001				0			0.00125445			-0.000524911
1.5			0.005				0			0.00627224			-0.00262456
2			0.012				0			0.0150534			-0.00629893
2.5			0.025				0			0.0313612			-0.0131228
3			0.044				0			0.0551957			-0.0230961
3.5	0.102254	0.0460967	0.071		-0.035709	0.0917353	0.002			0.0885569			-0.0342189
4	0.135131	0.0717041	0.106		0.0197507	0.0622561	0.004			0.131954			-0.0495409
4.5	0.148517	0.0655084	0.148		0.0159583	0.0582415	0.009			0.183368			-0.0639626
5	0.180643	0.078713	0.195		0.000956117	0.0594612	0.016			0.240546			-0.0779591
5.5	0.21729	0.124597	0.246		-0.00509129	0.0406511	0.025			0.302233			-0.0910053
6	0.332219	0.126604	0.3		0.00558747	0.0601554	0.038			0.366665			-0.0995267
6.5	0.423311	0.141035	0.353		0.0099829	0.059956	0.053			0.429335			-0.104473
7	0.486261	0.1675	0.405		0.0463368	0.0533977	0.07			0.49024			-0.105845
7.5	0.585201	0.183349	0.454		0.0713985	0.0735347	0.088			0.547128			-0.104117
8	0.578573	0.145248	0.499		0.10062	0.11631	0.107			0.598744			-0.0987651
8.5	0.658093	0.163828	0.541		0.106327	0.10404	0.127			0.646342			-0.0903132
9	0.641171	0.145499	0.578		0.12011	0.10084	0.145			0.688176			-0.0822865
9.5	0.602742	0.144292	0.611		0.115039	0.12227	0.164			0.724738			-0.0706352
10	0.609362	0.118462	0.64		0.13878	0.130561	0.181			0.756792			-0.0599342
10.5	0.602901	0.133475	0.666		0.121871	0.0982586	0.197			0.785336			-0.0491833
11	0.633518	0.149373	0.689		0.178006	0.14291	0.211			0.810626			-0.0399075
11.5	0.730488	0.183128	0.709		0.184897	0.129148	0.224			0.832407			-0.0305819
12	0.724631	0.141236	0.726		0.205399	0.121427	0.237			0.850425			-0.0196815
12.5	0.746397	0.132573	0.742		0.20138	0.137836	0.248			0.867698			-0.011306
13	0.753533	0.168279	0.755		0.23121	0.151472	0.258			0.881461			-0.00288078
13.5	0.771973	0.133497	0.767		0.257608	0.16714	0.268			0.89397			0.0060694
14	0.811029	0.169859	0.778		0.263221	0.175258	0.277			0.905479			0.0140196
14.5	0.786003	0.174105	0.788		0.262374	0.180399	0.285			0.915988			0.0209698
15	0.788035	0.176969	0.796		0.263785	0.159204	0.293			0.923988			0.0289698
15.5	0.822353	0.176529	0.804		0.295593	0.186168	0.301			0.931988			0.0369698
16	0.85267	0.135528	0.811		0.2976	0.153458	0.308			0.938988			0.0439698
16.5	0.821692	0.183776	0.817		0.300127	0.164946	0.315			0.944733			0.0514947
17	0.828304	0.192123	0.823		0.325556	0.162115	0.322			0.950479			0.0590196
17.5	0.838271	0.168364	0.828		0.314872	0.170077	0.329			0.95497			0.0670694
18	0.85611	0.205196	0.833		0.33151	0.162713	0.336			0.959461			0.0751192
18.5	0.845019	0.167538	0.838		0.314608	0.167656	0.342			0.964206			0.0816441
19	0.847303	0.155486	0.842		0.333007	0.167031	0.349			0.967443			0.0902189
19.5	0.843976	0.134584	0.846		0.361512	0.1785	0.356			0.97068			0.0987936
20	0.831277	0.15149	0.849		0.378375	0.167249	0.363			0.972662			0.107893
20.5	0.850994	0.130144	0.853		0.381333	0.180813	0.37			0.975899			0.116468
21	0.817394	0.155364	0.856		0.388052	0.181949	0.376			0.978135			0.124043
21.5	0.893886	0.225563	0.859		0.429138	0.193461	0.383			0.980117			0.133142
22	0.862538	0.120927	0.862		0.419261	0.189951	0.39			0.9821			0.142242
22.5	0.892273	0.194051	0.865		0.417694	0.188027	0.397			0.984082			0.151342
23	0.85372	0.130871	0.868		0.450623	0.195595	0.405			0.98581			0.161966
23.5	0.867001	0.161705	0.871		0.458285	0.200804	0.412			0.987792			0.171066
24	0.866775	0.129849	0.873		0.461108	0.178964	0.419			0.98852			0.18069
24.5	0.910597	0.151261	0.876		0.469925	0.189147	0.426			0.990502			0.18979
25	0.871705	0.131393	0.878		0.501298	0.199818	0.434			0.990975			0.20094
25.5	0.898589	0.131575	0.881		0.498068	0.220538	0.441			0.992957			0.210039
26	0.933379	0.164954	0.883		0.479967	0.223168	0.449			0.993431			0.221189
26.5	0.898041	0.134644	0.885		0.448507	0.189947	0.456			0.994158			0.230813
27	0.940888	0.172383	0.887		0.475199	0.179507	0.464			0.994632			0.241963
27.5	0.906092	0.143242	0.89		0.497851	0.174906	0.471			0.996614			0.251062
28	0.941861	0.192624	0.892		0.521399	0.190982	0.479			0.997087			0.262212
28.5	0.892407	0.187419	0.894		0.554879	0.225018	0.487			0.99756			0.273361
29	0.904897	0.152691	0.896		0.57165	0.200894	0.494			0.998288			0.282986
29.5	0.946337	0.155152	0.898		0.556077	0.20274	0.502			0.998762			0.294135
30	0.956702	0.204849	0.9		0.585154	0.227934	0.51			0.999235			0.305285
30.5	0.939924	0.134302	0.902		0.605524	0.260288	0.517			0.999963			0.314909
31	0.910729	0.12231	0.903		0.631028	0.25209	0.525			0.999181			0.326584
31.5	0.941132	0.144262	0.905		0.628646	0.238403	0.533			0.999655			0.337733
32	0.922939	0.114503	0.907		0.633747	0.280299	0.54			1.00038			0.347358
32.5	0.93521	0.144026	0.909		0.59292	0.266501	0.548			1.00086			0.358507
33	0.896394	0.0859247	0.911		0.611949	0.273987	0.555			1.00158			0.368132
33.5	0.939282	0.0966249	0.912		0.623041	0.285194	0.563			1.0008			0.379806
34	0.896819	0.0981431	0.914		0.6069	0.269267	0.57			1.00153			0.389431
34.5	0.90565	0.111639	0.916		0.618088	0.303539	0.578			1.002			0.40058
35	0.926249	0.100793	0.917		0.638311	0.269661	0.585			1.00148			0.41073
35.5	0.920948	0.10736	0.919		0.671011	0.277623	0.592			1.0022			0.420354
36	0.956955	0.141497	0.921		0.598076	0.236733	0.6			1.00268			0.431504
36.5	0.953801	0.139276	0.922		0.664809	0.262523	0.607			1.00215			0.441653
37	0.950748	0.114052	0.924		0.619126	0.257988	0.614			1.00288			0.451278
37.5	0.946186	0.142187	0.925		0.64801	0.268805	0.621			1.00235			0.461427
38	0.916094	0.115767	0.927		0.649562	0.236219	0.628			1.00308			0.471052
38.5	0.914341	0.0724064	0.928		0.620348	0.252737	0.635			1.00255			0.481201
39	0.922945	0.10971	0.93		0.618643	0.245827	0.641			1.00354			0.489301
39.5	0.925353	0.115449	0.931		0.629519	0.239523	0.648			1.00301			0.49945
40	0.917865	0.102712	0.932		0.631258	0.238575	0.654			1.00274			0.508075
40.5	0.906065	0.0855066	0.934		0.639927	0.281477	0.661			1.00346			0.517699
41	0.939598	0.103482	0.935		0.641243	0.271942	0.667			1.00319			0.526324
41.5	0.918915	0.11005	0.936		0.659478	0.282614	0.673			1.00292			0.534948
42	0.944044	0.111672	0.938		0.60744	0.236042	0.68			1.00365			0.544573
42.5	0.974831	0.101704	0.939		0.613101	0.256023	0.686			1.00338			0.553198
43	0.951378	0.0902199	0.94		0.659023	0.290844	0.692			1.0031			0.561822
43.5	0.971975	0.114531	0.941		0.662706	0.25296	0.698			1.00283			0.570447
44	0.932095	0.0892794	0.942		0.717864	0.258274	0.703			1.00281			0.577546
44.5	0.964096	0.0961474	0.943		0.69578	0.258318	0.709			1.00254			0.586171
45	0.969882	0.105654	0.945		0.732387	0.267809	0.715			1.00352			0.59427
45.5	0.950794	0.0989126	0.946		0.699986	0.262367	0.72			1.00351			0.60137
46	0.941996	0.100753	0.947		0.712488	0.247561	0.725			1.00349			0.60847
46.5	0.924971	0.0750483	0.948		0.70904	0.240175	0.731			1.00322			0.617094
47	0.93004	0.122428	0.949		0.726329	0.277405	0.736			1.0032			0.624194
47.5	0.957203	0.0999411	0.95		0.774317	0.242464	0.741			1.00318			0.631294
48	0.950864	0.117071	0.951		0.726356	0.214833	0.746			1.00316			0.638393
48.5	0.979171	0.122437	0.952		0.742836	0.251739	0.751			1.00314			0.645493
49	0.960248	0.108267	0.953		0.796521	0.202312	0.756			1.00313			0.652593
49.5	0.972691	0.087229	0.954		0.746781	0.233597	0.76			1.00336			0.658167
50	1.00997	0.106746	0.955		0.786002	0.236891	0.765			1.00335			0.665267
50.5	0.995745	0.0938831	0.955		0.777926	0.251781	0.769			1.00233			0.671367
51	0.977805	0.0828266	0.956		0.771535	0.222821	0.774			1.00231			0.678466
51.5	1.01548	0.0838107	0.957		0.811722	0.226524	0.778			1.00255			0.684041
52	0.983312	0.0983794	0.958		0.819652	0.22273	0.782			1.00278			0.689616
52.5	0.974465	0.092438	0.959		0.80361	0.222864	0.786			1.00302			0.69519
53	1.01546	0.0810333	0.96		0.785429	0.188098	0.791			1.003			0.70229
53.5	0.985499	0.109727	0.96		0.812482	0.179789	0.795			1.00198			0.70839
54	1.0286	0.098316	0.961		0.844719	0.236204	0.798			1.00248			0.71244
54.5	0.999763	0.102204	0.962		0.774443	0.201092	0.802			1.00271			0.718014
55	1.00368	0.0918326	0.963		0.788069	0.188721	0.806			1.00295			0.723589
55.5	0.980702	0.115303	0.963		0.815313	0.186926	0.81			1.00193			0.729689
56	0.986408	0.080805	0.964		0.819163	0.215371	0.813			1.00242			0.733738
56.5	0.995862	0.100148	0.965		0.814322	0.168894	0.817			1.00266			0.739313
57	0.988647	0.0704412	0.965		0.754427	0.12751	0.82			1.0019			0.743888
57.5	1.02113	0.112033	0.966		0.775429	0.15592	0.824			1.00213			0.749463
58	1.00053	0.0979089	0.967		0.822443	0.183115	0.827			1.00262			0.753512
58.5	0.995672	0.0767592	0.967		0.819714	0.177621	0.83			1.00186			0.758087
59	1.01717	0.0582096	0.968		0.82406	0.132751	0.833			1.00235			0.762137
59.5	1.0111	0.079125	0.968		0.860834	0.165145	0.836			1.00159			0.766712
60	1.0073	0.076706	0.969		0.846772	0.160202	0.839			1.00208			0.770762
60.5	1.02438	0.0706287	0.97		0.886987	0.182108	0.842			1.00257			0.774811
61	1.05361	0.0670443	0.97		0.848336	0.167571	0.845			1.00181			0.779386
61.5	1.00467	0.0983134	0.971		0.860621	0.19918	0.848			1.0023			0.783436
62	1.00877	0.0861398	0.971		0.854189	0.181015	0.851			1.00153			0.788011
62.5	1.01552	0.0894177	0.972		0.837568	0.170746	0.853			1.00228			0.790536
63	0.987958	0.0815066	0.972		0.878181	0.18568	0.856			1.00152			0.79511
63.5	1.03985	0.094299	0.973		0.857962	0.182517	0.859			1.00201			0.79916
64	1.00727	0.0724585	0.973		0.854298	0.175113	0.861			1.0015			0.80221
64.5	1.00463	0.0715284	0.974		0.850823	0.200789	0.864			1.00199			0.80626
65	1.01269	0.0818817	0.974		0.859894	0.17735	0.866			1.00148			0.80931
65.5	0.998919	0.0742814	0.975		0.866325	0.210175	0.868			1.00223			0.811835
66	0.987273	0.0749041	0.975		0.881077	0.199042	0.871			1.00146			0.816409
66.5	0.966475	0.0815707	0.976		0.906958	0.198844	0.873			1.00221			0.818934
67	0.98186	0.0863168	0.976		0.861542	0.186149	0.875			1.0017			0.821984
67.5	1.00368	0.0825744	0.976		0.902578	0.177818	0.877			1.00119			0.825034
68	0.977364	0.0767507	0.977		0.85227	0.155172	0.879			1.00194			0.827559
68.5	0.979853	0.0835393	0.977		0.901251	0.166215	0.882			1.00117			0.832133
69	0.971438	0.0837478	0.978		0.911511	0.182416	0.884			1.00192			0.834658
69.5	0.970614	0.0936695	0.978		0.890499	0.221973	0.886			1.00141			0.837708
70	0.981349	0.0903878	0.978		0.861992	0.206129	0.888			1.0009			0.840758
70.5	0.99531	0.0747088	0.979		0.902582	0.186481	0.889			1.0019			0.841758
71	0.993018	0.0725292	0.979		0.876499	0.219723	0.891			1.00139			0.844808
71.5	1.001	0.0749553	0.979		0.886432	0.185616	0.893			1.00088			0.847858
72	1.00642	0.0714065	0.98		0.87195	0.197015	0.895			1.00163			0.850383
72.5	0.979184	0.0772489	0.98		0.8861	0.191322	0.897			1.00112			0.853432
73	1.02034	0.065449	0.98		0.849991	0.169775	0.898			1.00086			0.854957
73.5	0.970477	0.0557513	0.981		0.859025	0.20695	0.9			1.00161			0.857482
74	1.00729	0.0873653	0.981		0.904667	0.225537	0.902			1.0011			0.860532
74.5	0.987328	0.0965194	0.981		0.901273	0.238084	0.903			1.00085			0.862057
75	1.00034	0.0869823	0.982		0.911444	0.172995	0.905			1.00159			0.864582
75.5	0.996721	0.0921807	0.982		0.88034	0.207488	0.907			1.00108			0.867632
76	1.01519	0.103455	0.982		0.879946	0.205057	0.908			1.00083			0.869157
76.5	1.0592	0.0980837	0.983		0.865971	0.185972	0.91			1.00157			0.871681
77	0.994061	0.0886287	0.983		0.922402	0.244036	0.911			1.00132			0.873206
77.5	0.979276	0.118441	0.983		0.906259	0.246701	0.912			1.00107			0.874731
78	0.976204	0.108991	0.983		0.898901	0.22699	0.914			1.00056			0.877781
78.5	0.970993	0.109571	0.984		0.918688	0.233037	0.915			1.00156			0.878781
79	0.996495	0.126689	0.984		0.885649	0.277148	0.917			1.00105			0.881831
79.5	1.00819	0.11584	0.984		0.89554	0.194948	0.918			1.00079			0.883356
80	0.994968	0.0895153	0.984		0.957058	0.190644	0.919			1.00054			0.884881
80.5	0.993138	0.0791716	0.985		0.969836	0.195826	0.92			1.00154			0.885881
81	0.989962	0.101252	0.985		0.955917	0.206494	0.922			1.00103			0.888931
81.5	0.982873	0.113144	0.985		0.948987	0.244344	0.923			1.00078			0.890456
82	0.985233	0.100693	0.985		0.957707	0.254948	0.924			1.00052			0.89198
82.5	1.05054	0.0877794	0.986		0.953617	0.223212	0.925			1.00152			0.89298
83	1.01788	0.105472	0.986		0.982868	0.255213	0.926			1.00127			0.894505
83.5	1.01323	0.0963924	0.986		0.916767	0.255743	0.927			1.00101			0.89603
84	1.02952	0.131693	0.986		0.888364	0.23451	0.929			1.0005			0.89908
84.5	1.02676	0.117602	0.986		0.972086	0.17437	0.93			1.00025			0.900605
85	1.0283	0.116474	0.987		0.93911	0.207816	0.931			1.00125			0.901605
85.5	0.989419	0.131687	0.987		0.955617	0.215144	0.932			1.00099			0.90313
86	0.995798	0.124338	0.987		0.958544	0.263373	0.933			1.00074			0.904655
86.5	0.991077	0.108444	0.987		1.00015	0.192857	0.934			1.00049			0.90618
87	0.953524	0.131712	0.987		0.955404	0.231689	0.935			1.00023			0.907705
87.5	0.993382	0.0881964	0.988		0.969597	0.20441	0.936			1.00123			0.908705
88	0.956724	0.0856068	0.988		0.948635	0.196456	0.937			1.00098			0.91023
88.5	0.968491	0.099152	0.988		0.968904	0.259087	0.938			1.00072			0.911754
89	1.01307	0.0741402	0.988		1.00339	0.229061	0.938			1.00072			0.911754
89.5	1.0113	0.0767	0.988		0.993343	0.215186	0.939			1.00047			0.913279
90	0.993946	0.05497	0.988		1.0247	0.201595	0.94			1.00021			0.914804
90.5	0.982746	0.0734923	0.989		0.991666	0.23533	0.941			1.00121			0.915804
91	0.990106	0.109857	0.989		1.00069	0.225124	0.942			1.00096			0.917329
91.5	0.984862	0.114563	0.989		1.02111	0.237225	0.943			1.0007			0.918854
92	0.955304	0.105357	0.989		0.97743	0.217079	0.944			1.00045			0.920379
92.5	1.00261	0.0933619	0.989		1.01781	0.228731	0.944			1.00045			0.920379
93	1.00907	0.103859	0.989		0.955611	0.26874	0.945			1.0002			0.921904
93.5	0.984962	0.119774	0.989		1.03092	0.253494	0.946			0.999941			0.923429
94	0.992676	0.0729017	0.99		0.949257	0.244822	0.947			1.00094			0.924429
94.5	0.999956	0.0881283	0.99		0.971451	0.188605	0.947			1.00094			0.924429
95	1.0329	0.101379	0.99		1.00916	0.224645	0.948			1.00069			0.925954
95.5	1.01014	0.0860858	0.99		0.983827	0.224153	0.949			1.00043			0.927479
96	1.00769	0.0986544	0.99		1.01194	0.206859	0.95			1.00018			0.929004
96.5	1.03176	0.0941021	0.99		1.00175	0.239016	0.95			1.00018			0.929004
97	1.01	0.114112	0.99		0.98095	0.227179	0.951			0.999923			0.930528
97.5	0.979983	0.117653	0.991		0.995393	0.201718	0.952			1.00092			0.931528
98	1.00182	0.130982	0.991		1.01734	0.222023	0.952			1.00092			0.931528
98.5	0.990153	0.127705	0.991		0.963756	0.24091	0.953			1.00067			0.933053
99	1.02541	0.121698	0.991		0.97902	0.231686	0.953			1.00067			0.933053
99.5	1.02032	0.103255	0.991		0.944222	0.192893	0.954			1.00041			0.934578
100	1.00191	0.132396	0.991		0.993669	0.195928	0.955			1.00016			0.936103
100.5	1.00225	0.086427	0.991		0.980902	0.217945	0.955			1.00016			0.936103
101	0.987142	0.134813	0.991		0.997193	0.229333	0.956			0.999906			0.937628
101.5	0.989194	0.105608	0.992		1.03757	0.228029	0.956			1.00116			0.937103
102	1.01578	0.102362	0.992		0.99995	0.218872	0.957			1.00091			0.938628
102.5	1.02116	0.11551	0.992		1.03307	0.246778	0.958			1.00065			0.940153
103	1.03107	0.130338	0.992		0.986403	0.215339	0.958			1.00065			0.940153
103.5	1.00903	0.0832009	0.992		1.03624	0.22341	0.959			1.0004			0.941678
104	1.00521	0.106146	0.992		0.979059	0.241941	0.959			1.0004			0.941678
104.5	1.025	0.136494	0.992		0.998225	0.176319	0.96			1.00014			0.943203
105	0.9676	0.139473	0.992		1.03962	0.230959	0.96			1.00014			0.943203
105.5	0.986807	0.153374	0.992		1.0408	0.182426	0.961			0.999888			0.944728
106	0.978657	0.157942	0.992		1.0233	0.180863	0.961			0.999888			0.944728
106.5	0.97095	0.11678	0.993		0.965287	0.154107	0.962			1.00089			0.945728
107	0.98573	0.153533	0.993		1.01315	0.168897	0.962			1.00089			0.945728
107.5	0.953576	0.128244	0.993		1.0031	0.143221	0.963			1.00063			0.947253
108	0.98561	0.119737	0.993		1.04045	0.211727	0.963			1.00063			0.947253
108.5	0.937563	0.119625	0.993		1.0042	0.148948	0.964			1.00038			0.948778
109	0.958145	0.15607	0.993		0.99648	0.136709	0.964			1.00038			0.948778
109.5	0.959373	0.122237	0.993		1.00702	0.152153	0.964			1.00038			0.948778
110	0.973009	0.137102	0.993		1.00993	0.16967	0.965			1.00012			0.950302
110.5	0.978882	0.147719	0.993		0.957129	0.187095	0.965			1.00012			0.950302
111	0.98652	0.13247	0.993		1.02968	0.11922	0.966			0.99987			0.951827
111.5	1.01334	0.143106	0.993		1.00127	0.138557	0.966			0.99987			0.951827
112	0.994368	0.118879	0.993		0.99671	0.12428	0.967			0.999616			0.953352
112.5	0.99083	0.135477	0.994		1.05894	0.160721	0.967			1.00087			0.952827
113	0.977571	0.142876	0.994		1.00588	0.191941	0.967			1.00087			0.952827
113.5	0.993092	0.13424	0.994		1.02078	0.164328	0.968			1.00062			0.954352
114	0.993795	0.113743	0.994		0.968452	0.122447	0.968			1.00062			0.954352
114.5	0.969451	0.108551	0.994		0.991825	0.143255	0.968			1.00062			0.954352
115	0.980959	0.132828	0.994		0.974501	0.172479	0.969			1.00036			0.955877
115.5	0.99229	0.133223	0.994		0.976345	0.165968	0.969			1.00036			0.955877
116	0.9961	0.115553	0.994		0.93767	0.193246	0.97			1.00011			0.957402
116.5	0.9987	0.137951	0.994		0.9988	0.174295	0.97			1.00011			0.957402
117	1.02442	0.136863	0.994		1.00288	0.203352	0.97			1.00011			0.957402
117.5	1.01517	0.101331	0.994		0.97546	0.192273	0.971			0.999852			0.958927
118	1.02333	0.126816	0.994		0.998183	0.196007	0.971			0.999852			0.958927
118.5	1.00008	0.122558	0.994		0.969856	0.208422	0.971			0.999852			0.958927
119	1.01558	0.130724	0.994		0.985515	0.188898	0.972			0.999598			0.960452
119.5	1.03409	0.159275	0.994		0.958163	0.236627	0.972			0.999598			0.960452
120	1.04604	0.12171	0.995		0.917662	0.164478	0.972			1.00085			0.959927

## Sheet: Nup107
Nup107
	Non-core				Core					Decomposed postmitotic kinetics			Decomposed interphase kinetics
Time (min)	data (average)	data (s.d.)	model fitting		data (average)	data (s.d.)	model fitting
0			0				0			0			0
0.5			0				0			0			0
1			0.002				0			0.0025089			-0.00104982
1.5			0.006				0			0.00752669			-0.00314947
2			0.016				0			0.0200712			-0.00839858
2.5			0.033				0			0.0413968			-0.0173221
3			0.058				0.001			0.0725036			-0.0289199
3.5	0.108447	0.0674817	0.094		-0.000118143	0.0486562	0.002			0.117409			-0.0462918
4	0.15894	0.0787864	0.139		-0.00481681	0.0422416	0.005			0.173096			-0.0653381
4.5	0.181461	0.0971463	0.191		0.00493495	0.0230231	0.011			0.236801			-0.083484
5	0.205162	0.0926086	0.249		0.0159177	0.0446482	0.02			0.307269			-0.100205
5.5	0.29373	0.108816	0.31		0.0158999	0.0379879	0.033			0.380482			-0.1124
6	0.420324	0.151728	0.37		0.0276038	0.0477423	0.048			0.451932			-0.121021
6.5	0.47696	0.151538	0.428		0.0516342	0.0533924	0.066			0.52011			-0.124018
7	0.542548	0.146841	0.481		0.091991	0.0764845	0.086			0.581507			-0.12134
7.5	0.587422	0.146935	0.529		0.106996	0.0967197	0.107			0.636377			-0.114512
8	0.636265	0.120813	0.572		0.157307	0.109328	0.129			0.684721			-0.103536
8.5	0.66887	0.130769	0.61		0.166509	0.116607	0.149			0.727301			-0.092984
9	0.671349	0.0951273	0.643		0.185911	0.133422	0.168			0.763863			-0.0813327
9.5	0.677874	0.150999	0.671		0.171566	0.132799	0.185			0.794662			-0.0701068
10	0.680206	0.140869	0.696		0.173871	0.114904	0.2			0.822206			-0.0603559
10.5	0.686455	0.096252	0.717		0.197342	0.115553	0.214			0.844988			-0.0500302
11	0.649013	0.138003	0.735		0.202516	0.108813	0.226			0.864514			-0.0411797
11.5	0.733423	0.136758	0.75		0.232966	0.142565	0.237			0.880532			-0.0322794
12	0.748377	0.163331	0.764		0.213417	0.129468	0.247			0.89555			-0.024379
12.5	0.756952	0.159988	0.775		0.222187	0.109762	0.255			0.907313			-0.0179537
13	0.800784	0.184802	0.785		0.222247	0.116539	0.263			0.917822			-0.0110036
13.5	0.812781	0.129902	0.794		0.268528	0.101182	0.27			0.927331			-0.00505338
14	0.815573	0.131426	0.802		0.299028	0.123412	0.276			0.93584			-0.000103203
14.5	0.814	0.137043	0.809		0.279437	0.116889	0.282			0.943094			0.00537189
15	0.797175	0.120331	0.815		0.32203	0.150359	0.288			0.949094			0.0113719
15.5	0.781033	0.114307	0.821		0.314132	0.124267	0.294			0.955094			0.0173719
16	0.798214	0.160465	0.826		0.303514	0.129851	0.299			0.960094			0.0223719
16.5	0.81082	0.10733	0.83		0.321823	0.156757	0.304			0.96384			0.0278968
17	0.846909	0.231632	0.835		0.276478	0.141957	0.31			0.968585			0.0344217
17.5	0.845045	0.147889	0.838		0.31759	0.146714	0.315			0.971077			0.0404715
18	0.852571	0.103426	0.842		0.341816	0.129081	0.32			0.974822			0.0459964
18.5	0.790364	0.179026	0.845		0.345576	0.122467	0.326			0.977059			0.0535712
19	0.811724	0.187535	0.848		0.378608	0.124916	0.331			0.97955			0.059621
19.5	0.760777	0.130312	0.851		0.357973	0.114995	0.337			0.981786			0.0671957
20	0.773423	0.168356	0.854		0.359442	0.102066	0.343			0.984023			0.0747705
20.5	0.738266	0.124234	0.857		0.402519	0.135843	0.349			0.98626			0.0823452
21	0.797963	0.175901	0.86		0.389635	0.152047	0.355			0.988496			0.0899199
21.5	0.836292	0.151386	0.862		0.420787	0.142082	0.361			0.989479			0.0980196
22	0.767615	0.161196	0.865		0.42568	0.1778	0.368			0.991461			0.107119
22.5	0.80801	0.163581	0.867		0.39584	0.128864	0.375			0.992189			0.116744
23	0.800555	0.149054	0.87		0.402998	0.110071	0.382			0.994171			0.125843
23.5	0.79871	0.255744	0.872		0.436092	0.123067	0.389			0.994899			0.135468
24	0.811384	0.142582	0.874		0.460218	0.143959	0.396			0.995626			0.145093
24.5	0.83683	0.19477	0.877		0.472004	0.155892	0.404			0.997354			0.155717
25	0.809423	0.196362	0.879		0.468299	0.165487	0.411			0.998082			0.165342
25.5	0.845205	0.222872	0.881		0.427444	0.189384	0.419			0.998555			0.176491
26	0.854715	0.237891	0.884		0.430616	0.180457	0.428			1.00003			0.188641
26.5	0.859502	0.188341	0.886		0.427638	0.211117	0.436			1.0005			0.19979
27	0.865926	0.185541	0.888		0.475693	0.200349	0.444			1.00098			0.21094
27.5	0.866489	0.201	0.89		0.492535	0.211368	0.453			1.00119			0.223614
28	0.872605	0.157063	0.893		0.47901	0.190092	0.462			1.00267			0.235763
28.5	0.874399	0.211329	0.895		0.498197	0.186826	0.471			1.00289			0.248438
29	0.854902	0.159947	0.897		0.513213	0.198455	0.48			1.0031			0.261112
29.5	0.881485	0.199161	0.899		0.479689	0.208626	0.489			1.00332			0.273786
30	0.880893	0.213965	0.901		0.462962	0.196888	0.498			1.00354			0.286461
30.5	0.908796	0.191758	0.903		0.495254	0.203109	0.507			1.00376			0.299135
31	0.923049	0.236095	0.906		0.556656	0.202198	0.516			1.00523			0.311285
31.5	0.911644	0.178589	0.908		0.570247	0.241196	0.525			1.00545			0.323959
32	0.930453	0.196247	0.91		0.584839	0.257665	0.535			1.00542			0.338158
32.5	0.895172	0.157651	0.912		0.581412	0.24899	0.544			1.00564			0.350833
33	0.920168	0.21162	0.914		0.567042	0.237356	0.553			1.00586			0.363507
33.5	0.914068	0.179147	0.916		0.604173	0.265507	0.563			1.00582			0.377706
34	0.910469	0.222103	0.918		0.582885	0.256473	0.572			1.00604			0.390381
34.5	0.933747	0.200066	0.92		0.575429	0.232499	0.581			1.00626			0.403055
35	0.96038	0.174971	0.922		0.595283	0.286101	0.59			1.00648			0.41573
35.5	0.968948	0.171577	0.924		0.638111	0.267447	0.599			1.0067			0.428404
36	0.957795	0.148061	0.925		0.589203	0.279004	0.608			1.00566			0.441603
36.5	0.980058	0.17142	0.927		0.603871	0.275509	0.617			1.00588			0.454278
37	0.989512	0.181511	0.929		0.627692	0.275104	0.626			1.0061			0.466952
37.5	0.987605	0.189112	0.931		0.624514	0.250533	0.635			1.00632			0.479626
38	0.994183	0.159874	0.933		0.625607	0.265769	0.644			1.00654			0.492301
38.5	1.00761	0.209433	0.934		0.622835	0.268245	0.652			1.00575			0.503975
39	0.9677	0.130073	0.936		0.638636	0.288019	0.66			1.00623			0.515125
39.5	0.941233	0.138885	0.938		0.639938	0.222994	0.669			1.00645			0.527799
40	0.945105	0.0984375	0.939		0.634007	0.211408	0.677			1.00567			0.539473
40.5	0.965742	0.162077	0.941		0.644175	0.207821	0.685			1.00614			0.550623
41	0.949278	0.0945252	0.942		0.640787	0.236367	0.693			1.00536			0.562297
41.5	0.936708	0.0995292	0.944		0.651349	0.216207	0.7			1.00609			0.571922
42	0.948245	0.132814	0.945		0.652974	0.221094	0.708			1.0053			0.583596
42.5	0.944657	0.0833389	0.947		0.674699	0.221795	0.715			1.00603			0.593221
43	0.953893	0.145305	0.948		0.652568	0.212176	0.723			1.00525			0.604895
43.5	0.995943	0.120542	0.949		0.649158	0.247407	0.73			1.00472			0.615044
44	0.954188	0.0739906	0.951		0.691806	0.240369	0.737			1.00545			0.624669
44.5	0.961842	0.122435	0.952		0.686563	0.243783	0.743			1.00518			0.633294
45	0.926852	0.0824081	0.953		0.683581	0.266163	0.75			1.00465			0.643443
45.5	0.956041	0.101762	0.955		0.703909	0.263014	0.756			1.00564			0.651543
46	1.05206	0.108935	0.956		0.691345	0.253781	0.763			1.00511			0.661692
46.5	0.967712	0.0768251	0.957		0.720248	0.249118	0.769			1.00484			0.670317
47	0.984607	0.0922839	0.958		0.695057	0.229127	0.775			1.00456			0.678941
47.5	0.958342	0.108699	0.959		0.712077	0.233672	0.781			1.00429			0.687566
48	0.968768	0.09681	0.96		0.71462	0.208211	0.787			1.00402			0.69619
48.5	0.995213	0.0690325	0.961		0.749432	0.249168	0.792			1.004			0.70329
49	0.979719	0.067345	0.962		0.736597	0.25184	0.798			1.00373			0.711915
49.5	1.01537	0.0706725	0.963		0.719021	0.279812	0.803			1.00371			0.719014
50	1.00553	0.121172	0.964		0.760849	0.253539	0.808			1.00369			0.726114
50.5	1.00851	0.070555	0.965		0.760163	0.230047	0.813			1.00368			0.733214
51	1.0092	0.0800369	0.966		0.752166	0.252305	0.818			1.00366			0.740313
51.5	1.04451	0.104591	0.967		0.762658	0.236159	0.823			1.00364			0.747413
52	1.00071	0.0880858	0.968		0.787304	0.26879	0.827			1.00388			0.752988
52.5	1.0196	0.0903443	0.969		0.795602	0.265597	0.832			1.00386			0.760087
53	0.980439	0.0765692	0.969		0.7801	0.250681	0.836			1.00284			0.766187
53.5	1.0014	0.0833575	0.97		0.80037	0.242984	0.84			1.00308			0.771762
54	0.998489	0.101905	0.971		0.794372	0.192754	0.844			1.00331			0.777336
54.5	1.00092	0.121219	0.972		0.763504	0.174995	0.848			1.00355			0.782911
55	1.01818	0.0940102	0.972		0.788305	0.216935	0.852			1.00253			0.789011
55.5	1.01631	0.10044	0.973		0.821811	0.214002	0.856			1.00277			0.794585
56	0.949058	0.0786411	0.974		0.849664	0.204428	0.86			1.00301			0.80016
56.5	1.00162	0.0747334	0.975		0.859022	0.230709	0.863			1.0035			0.80421
57	1.02799	0.085297	0.975		0.861167	0.216967	0.867			1.00248			0.81031
57.5	1.03712	0.0969767	0.976		0.845769	0.18818	0.87			1.00297			0.814359
58	1.00059	0.0912744	0.976		0.82726	0.227517	0.874			1.00195			0.820459
58.5	1.01985	0.0709546	0.977		0.869648	0.247638	0.877			1.00244			0.824509
59	0.993465	0.0775172	0.978		0.843453	0.247696	0.88			1.00294			0.828559
59.5	1.00854	0.0920926	0.978		0.827937	0.249893	0.883			1.00217			0.833133
60	1.01694	0.100507	0.979		0.853228	0.23407	0.886			1.00266			0.837183
60.5	1.02412	0.0538278	0.979		0.873019	0.243648	0.889			1.0019			0.841758
61	1.0104	0.105488	0.98		0.882072	0.22829	0.891			1.00265			0.844283
61.5	1.0159	0.0993511	0.98		0.898359	0.295255	0.894			1.00188			0.848858
62	0.994292	0.0656836	0.981		0.878591	0.275773	0.897			1.00237			0.852907
62.5	1.0263	0.0869098	0.981		0.841492	0.280326	0.899			1.00186			0.855957
63	1	0.127534	0.982		0.865942	0.292173	0.902			1.00236			0.860007
63.5	1.02289	0.12896	0.982		0.86255	0.246633	0.904			1.00185			0.863057
64	1.04774	0.149946	0.982		0.878637	0.269057	0.906			1.00134			0.866107
64.5	1.05389	0.162936	0.983		0.844109	0.282249	0.909			1.00183			0.870157
65	1.02905	0.116325	0.983		0.935553	0.270933	0.911			1.00132			0.873206
65.5	1.03965	0.116219	0.984		0.93199	0.182825	0.913			1.00207			0.875731
66	0.999427	0.133793	0.984		0.862249	0.248178	0.915			1.00156			0.878781
66.5	1.01485	0.0879309	0.984		0.974897	0.230313	0.917			1.00105			0.881831
67	0.989929	0.0991171	0.985		0.911432	0.248156	0.919			1.00179			0.884356
67.5	1.00184	0.101294	0.985		0.897996	0.28769	0.921			1.00128			0.887406
68	1.01559	0.130036	0.985		0.893124	0.222026	0.923			1.00078			0.890456
68.5	1.05238	0.0961959	0.986		0.862557	0.211771	0.924			1.00178			0.891456
69	0.996696	0.0567652	0.986		0.909171	0.280301	0.926			1.00127			0.894505
69.5	1.01384	0.0836514	0.986		0.925914	0.245126	0.928			1.00076			0.897555
70	1.02186	0.115417	0.987		0.889289	0.229559	0.929			1.00176			0.898555
70.5	1.02344	0.140842	0.987		0.955344	0.271249	0.931			1.00125			0.901605
71	1.04364	0.158212	0.987		0.917791	0.248196	0.933			1.00074			0.904655
71.5	1.01005	0.149463	0.988		0.969288	0.254895	0.934			1.00174			0.905655
72	1.0157	0.108237	0.988		0.989893	0.206503	0.936			1.00123			0.908705
72.5	1.03356	0.0936177	0.988		0.946349	0.230778	0.937			1.00098			0.91023
73	1.03964	0.105783	0.988		1.01092	0.249548	0.938			1.00072			0.911754
73.5	1.01138	0.0897172	0.989		1.00327	0.248086	0.94			1.00147			0.914279
74	1.03573	0.11299	0.989		0.993915	0.225542	0.941			1.00121			0.915804
74.5	1.0403	0.157402	0.989		0.980923	0.241503	0.942			1.00096			0.917329
75	0.991975	0.0972103	0.989		1.01934	0.201298	0.944			1.00045			0.920379
75.5	1.03653	0.128824	0.99		0.984127	0.236464	0.945			1.00145			0.921379
76	1.03829	0.172774	0.99		0.953765	0.197618	0.946			1.0012			0.922904
76.5	1.04174	0.175256	0.99		0.920098	0.254139	0.947			1.00094			0.924429
77	1.01643	0.147741	0.99		0.924724	0.239072	0.948			1.00069			0.925954
77.5	1.04919	0.167726	0.99		0.952535	0.281479	0.949			1.00043			0.927479
78	0.987334	0.168649	0.991		0.976278	0.255776	0.951			1.00118			0.930004
78.5	1.05858	0.162031	0.991		0.940846	0.240061	0.952			1.00092			0.931528
79	0.994147	0.171084	0.991		1.02749	0.23326	0.953			1.00067			0.933053
79.5	0.985007	0.148617	0.991		0.974047	0.227606	0.954			1.00041			0.934578
80	1.0042	0.131215	0.991		0.988769	0.250536	0.955			1.00016			0.936103
80.5	1.01653	0.147329	0.992		1.02443	0.233052	0.955			1.00141			0.935578
81	1.02772	0.130014	0.992		0.970358	0.223601	0.956			1.00116			0.937103
81.5	1.01145	0.136431	0.992		0.945606	0.243951	0.957			1.00091			0.938628
82	1.02224	0.155126	0.992		0.980183	0.182613	0.958			1.00065			0.940153
82.5	1.04135	0.156469	0.992		0.974468	0.184142	0.959			1.0004			0.941678
83	1.04722	0.179442	0.992		1.04701	0.205461	0.96			1.00014			0.943203
83.5	1.04319	0.147993	0.992		0.974006	0.180309	0.961			0.999888			0.944728
84	0.976024	0.123423	0.993		0.945102	0.155984	0.961			1.00114			0.944203
84.5	1.00132	0.112168	0.993		1.00031	0.156801	0.962			1.00089			0.945728
85	0.990197	0.112368	0.993		1.01139	0.155966	0.963			1.00063			0.947253
85.5	0.990241	0.112415	0.993		1.02363	0.170587	0.964			1.00038			0.948778
86	1.00795	0.135967	0.993		1.00675	0.183593	0.964			1.00038			0.948778
86.5	1.0191	0.103271	0.993		0.999954	0.147378	0.965			1.00012			0.950302
87	1.02539	0.137774	0.993		1.02453	0.155163	0.966			0.99987			0.951827
87.5	1.07565	0.183202	0.994		1.01413	0.156784	0.966			1.00112			0.951302
88	1.07603	0.167436	0.994		1.03003	0.166841	0.967			1.00087			0.952827
88.5	1.09951	0.227155	0.994		0.991107	0.180564	0.968			1.00062			0.954352
89	1.0778	0.173132	0.994		1.00523	0.170176	0.968			1.00062			0.954352
89.5	1.05929	0.217125	0.994		1.01184	0.147907	0.969			1.00036			0.955877
90	1.0467	0.174878	0.994		1.01702	0.158265	0.969			1.00036			0.955877
90.5	1.05308	0.151008	0.994		1.04182	0.186009	0.97			1.00011			0.957402
91	1.05978	0.205797	0.994		0.956673	0.184388	0.971			0.999852			0.958927
91.5	1.04801	0.19085	0.994		1.00593	0.151835	0.971			0.999852			0.958927
92	1.0595	0.250715	0.995		1.05144	0.203802	0.972			1.00085			0.959927
92.5	1.06031	0.253872	0.995		1.08725	0.207497	0.972			1.00085			0.959927
93	1.04454	0.197101	0.995		1.02185	0.143527	0.973			1.0006			0.961452
93.5	1.03526	0.202476	0.995		0.972628	0.180952	0.973			1.0006			0.961452
94	1.02695	0.222469	0.995		1.00411	0.177223	0.974			1.00034			0.962977
94.5	1.0396	0.248954	0.995		0.961246	0.172338	0.974			1.00034			0.962977
95	1.04302	0.19447	0.995		1.00608	0.124996	0.975			1.00009			0.964502
95.5	1.06993	0.254111	0.995		0.989602	0.140133	0.975			1.00009			0.964502
96	1.05448	0.274561	0.995		1.02855	0.165343	0.976			0.999835			0.966027
96.5	1.03149	0.26522	0.995		1.04314	0.177236	0.976			0.999835			0.966027
97	1.04801	0.273683	0.995		1.03265	0.171991	0.976			0.999835			0.966027
97.5	1.03603	0.221545	0.996		1.06608	0.203813	0.977			1.00083			0.967027
98	1.0394	0.254161	0.996		1.00777	0.159439	0.977			1.00083			0.967027
98.5	1.06251	0.296441	0.996		1.01456	0.19085	0.978			1.00058			0.968552
99	1.00254	0.181908	0.996		1.00237	0.213235	0.978			1.00058			0.968552
99.5	0.993043	0.164413	0.996		0.989706	0.222157	0.978			1.00058			0.968552
100	1.00273	0.173814	0.996		1.02185	0.172425	0.979			1.00033			0.970077
100.5	1.04316	0.245903	0.996		1.01246	0.225427	0.979			1.00033			0.970077
101	1.05194	0.273315	0.996		1.04037	0.210946	0.979			1.00033			0.970077
101.5	1.05617	0.300547	0.996		1.00842	0.211425	0.98			1.00007			0.971601
102	1.07059	0.287852	0.996		1.05558	0.195788	0.98			1.00007			0.971601
102.5	1.05137	0.275221	0.996		1.01366	0.148186	0.98			1.00007			0.971601
103	1.01818	0.199264	0.996		1.04534	0.209754	0.981			0.999817			0.973126
103.5	1.00897	0.18822	0.996		1.03832	0.177893	0.981			0.999817			0.973126
104	1.00089	0.214242	0.996		1.03593	0.184287	0.981			0.999817			0.973126
104.5	1.00367	0.145298	0.996		0.981719	0.190207	0.982			0.999562			0.974651
105	0.990286	0.209706	0.997		1.00834	0.162171	0.982			1.00082			0.974126
105.5	1.03236	0.370687	0.997		1.04186	0.225814	0.982			1.00082			0.974126
106	1.0254	0.275207	0.997		1.01501	0.19463	0.983			1.00056			0.975651
106.5	0.999866	0.267118	0.997		1.00579	0.169748	0.983			1.00056			0.975651
107	1.03191	0.340461	0.997		0.977205	0.240005	0.983			1.00056			0.975651
107.5	1.0007	0.2395	0.997		1.01019	0.176743	0.983			1.00056			0.975651
108	1.00339	0.231396	0.997		1.00715	0.161313	0.984			1.00031			0.977176
108.5	1.04584	0.26692	0.997		1.0132	0.176231	0.984			1.00031			0.977176
109	1.02468	0.287702	0.997		0.956753	0.183071	0.984			1.00031			0.977176
109.5	1.02122	0.228658	0.997		1.00637	0.190969	0.984			1.00031			0.977176
110	1.0327	0.255835	0.997		1.00547	0.150016	0.985			1.00005			0.978701
110.5	1.00608	0.261976	0.997		1.00017	0.208448	0.985			1.00005			0.978701
111	1.05675	0.296626	0.997		0.968532	0.152155	0.985			1.00005			0.978701
111.5	1.01233	0.261008	0.997		0.995041	0.180964	0.985			1.00005			0.978701
112	1.03125	0.235759	0.997		1.03727	0.202742	0.986			0.999799			0.980226
112.5	1.04418	0.26646	0.997		0.99177	0.207548	0.986			0.999799			0.980226
113	1.05279	0.292992	0.997		0.981785	0.168534	0.986			0.999799			0.980226
113.5	1.01291	0.246797	0.997		0.98524	0.20802	0.986			0.999799			0.980226
114	1.05607	0.214982	0.997		0.926558	0.216906	0.986			0.999799			0.980226
114.5	1.0006	0.185959	0.997		0.961925	0.162833	0.987			0.999544			0.981751
115	1.03058	0.170605	0.997		1.01414	0.188046	0.987			0.999544			0.981751
115.5	1.00949	0.14042	0.997		1.00053	0.213175	0.987			0.999544			0.981751
116	1.037	0.115398	0.998		1.03018	0.172793	0.987			1.0008			0.981226
116.5	0.99573	0.149894	0.998		0.957901	0.241235	0.987			1.0008			0.981226
117	1.02074	0.207638	0.998		0.97757	0.178767	0.988			1.00054			0.982751
117.5	0.983094	0.172174	0.998		0.98691	0.179612	0.988			1.00054			0.982751
118	1.03013	0.192187	0.998		0.932129	0.200445	0.988			1.00054			0.982751
118.5	1.03965	0.304291	0.998		0.970958	0.176007	0.988			1.00054			0.982751
119	1.01129	0.228587	0.998		0.98718	0.185498	0.988			1.00054			0.982751
119.5	0.996039	0.153582	0.998		1.01508	0.221267	0.989			1.00029			0.984276
120	0.960419	0.159367	0.998		1.00394	0.181332	0.989			1.00029			0.984276
