# Supplementary material for: A quantitative map of nuclear pore assembly reveals two distinct mechanisms
Source: Nature. 2023 Jan 4;613(7944):575–81. doi: 10.1038/s41586-022-05528-w (PMC9849139; doi:10.1038/s41586-022-05528-w)
Supplement: Supplementary file 15 — Source Data Extended Data Fig. 10 [file 41586_2022_5528_MOESM15_ESM.xlsx]

## Sheet: Sheet1
	Nup188
Time (min)	data (average)	data (s.d.)	Nup188 postmitotic		Nup107 postmitotic		Nup93 postmitotic		Nup214 postmitotic
0			-0.0066311		0		0		0
0.5			-0.00663037		0		0		0
1			-0.00661128		0.0025089		0		0
1.5			-0.00649472		0.00752669		0		0.00125445
2			-0.00609543		0.0200712		0		0.0025089
2.5			-0.00508419		0.0413968		0.00125445		0.00376335
3			-0.00295632		0.0725036		0.0025089		0.00752669
3.5	0.0391164	0.0588665	0.000990271		0.117409		0.00501779		0.01129
4	0.016798	0.070346	0.00766048		0.173096		0.01129		0.0173078
4.5	-0.00382039	0.0393766	0.0181402		0.236801		0.0225801		0.0245801
5	0.0214711	0.0315524	0.0336347		0.307269		0.0398879		0.0343612
5.5	0.0305978	0.0424414	0.055356		0.380482		0.0674858		0.0453968
6	0.0686169	0.0575186	0.0843583		0.451932		0.105865		0.0586868
6.5	0.0962174	0.0847344	0.121336		0.52011		0.156534		0.0742313
7	0.160158	0.0999647	0.166427		0.581507		0.221747		0.0922847
7.5	0.208917	0.0807764	0.21907		0.636377		0.297488		0.111338
8	0.280056	0.104083	0.27799		0.684721		0.3815		0.132646
8.5	0.377255	0.151649	0.341316		0.727301		0.466749		0.156463
9	0.409312	0.120958	0.406833		0.763863		0.54998		0.181279
9.5	0.450303	0.11332	0.472286		0.794662		0.626176		0.207096
10	0.4939	0.115309	0.535657		0.822206		0.692827		0.235167
10.5	0.60807	0.150292	0.595362		0.844988		0.749189		0.263238
11	0.626781	0.119055	0.650328		0.864514		0.797023		0.29231
11.5	0.759762	0.0893396	0.699973		0.880532		0.835331		0.321126
12	0.695353	0.110732	0.744131		0.89555		0.866367		0.351198
12.5	0.836089	0.163027	0.78294		0.907313		0.890893		0.381269
13	0.851763	0.105524	0.81674		0.917822		0.910911		0.409831
13.5	0.892862	0.152545	0.845983		0.927331		0.92642		0.439648
14	0.885027	0.141498	0.871167		0.93584		0.940183		0.466956
14.5	0.901287	0.151822	0.892794		0.943094		0.950692		0.494009
15	0.97428	0.129646	0.911335		0.949094		0.958947		0.521062
15.5	0.956215	0.116207	0.927222		0.955094		0.966201		0.547116
16	0.919324	0.164273	0.94084		0.960094		0.971201		0.57166
16.5	0.875144	0.149498	0.952522		0.96384		0.976456		0.59495
17	0.977098	0.167821	0.962557		0.968585		0.980456		0.61724
17.5	0.934807	0.137915	0.971194		0.971077		0.983456		0.638021
18	0.962891	0.147396	0.978642		0.974822		0.986456		0.659057
18.5	0.951548	0.13434	0.985078		0.977059		0.988201		0.677584
19	1.00936	0.133218	0.990654		0.97955		0.990201		0.69611
19.5	0.937456	0.180035	0.995497		0.981786		0.992201		0.713383
20	1.02326	0.0992535	0.999712		0.984023		0.992692		0.7294
20.5	0.98019	0.168886	1.00339		0.98626		0.994692		0.744164
21	0.920682	0.10225	1.00661		0.988496		0.995438		0.759181
21.5	0.977906	0.123312	1.00943		0.989479		0.996183		0.772945
22	0.966985	0.126744	1.01191		0.991461		0.997929		0.785454
22.5	0.960729	0.0850873	1.0141		0.992189		0.998674		0.796708
23	0.963509	0.135414	1.01603		0.994171		0.999165		0.807963
23.5	1.02316	0.124897	1.01775		0.994899		0.999911		0.818217
24	0.995703	0.135776	1.01926		0.995626		1.0004		0.828217
24.5	0.972026	0.10829	1.02062		0.997354		1.00089		0.837217
25	0.972846	0.0979044	1.02182		0.998082		1.00138		0.846217
25.5	1.01319	0.0991137	1.02289		0.998555		1.00188		0.855217
26	1.01142	0.09289	1.02386		1.00003		1.00237		0.862963
26.5	0.991213	0.119393	1.02472		1.0005		1.00286		0.869454
27	0.970181	0.130911	1.0255		1.00098		1.00309		0.875945
27.5	0.957696	0.108959	1.02619		1.00119		1.00359		0.882436
28	1.02515	0.108465	1.02682		1.00267		1.00382		0.889181
28.5	1.04589	0.170438	1.02739		1.00289		1.00406		0.894418
29	1.03329	0.133362	1.02791		1.0031		1.0043		0.899909
29.5	1.02601	0.0935555	1.02837		1.00332		1.00428		0.9054
30	1.05069	0.147955	1.0288		1.00354		1.00451		0.909383
30.5	1.02848	0.14636	1.02918		1.00376		1.0045		0.913619
31	1.01256	0.139645	1.02953		1.00523		1.00448		0.917856
31.5	1.03187	0.190357	1.02985		1.00545		1.00572		0.922093
32	0.974268	0.168206	1.03014		1.00542		1.0057		0.926329
32.5	1.0282	0.123689	1.03041		1.00564		1.00568		0.929311
33	0.97291	0.156919	1.03065		1.00586		1.00541		0.932548
33.5	1.02865	0.11435	1.03088		1.00582		1.00664		0.93553
34	1.05228	0.168342	1.03108		1.00604		1.00637		0.938512
34.5	1.02864	0.151643	1.03127		1.00626		1.0061		0.941749
35	1.02311	0.159379	1.03145		1.00648		1.00708		0.943477
35.5	1.03982	0.162234	1.03161		1.0067		1.00656		0.946714
36	1.04624	0.106612	1.03176		1.00566		1.00628		0.948696
36.5	0.999815	0.118254	1.03189		1.00588		1.00727		0.951932
37	1.02749	0.15735	1.03202		1.0061		1.00674		0.95366
37.5	1.11722	0.163755	1.03214		1.00632		1.00747		0.955642
38	1.03337	0.157657	1.03224		1.00654		1.00694		0.957625
38.5	1.04947	0.127365	1.03234		1.00575		1.00767		0.959861
39	1.05173	0.122522	1.03244		1.00623		1.00714		0.960589
39.5	1.05438	0.125204	1.03252		1.00645		1.00787		0.962571
40	1.09805	0.152592	1.0326		1.00567		1.00734		0.963299
40.5	1.04005	0.149441	1.03268		1.00614		1.00807		0.965536
41	1.02226	0.122284	1.03275		1.00536		1.00729		0.966518
41.5	1.06248	0.126641	1.03281		1.00609		1.00802		0.9685
42	1.0935	0.140043	1.03287		1.0053		1.00723		0.969482
42.5	1.11319	0.124964	1.03293		1.00603		1.00796		0.970464
43	1.14492	0.172078	1.03298		1.00525		1.00844		0.971447
43.5	1.10613	0.151399	1.03303		1.00472		1.00791		0.972429
44	1.05908	0.12591	1.03308		1.00545		1.00838		0.973411
44.5	1.13268	0.155421	1.03312		1.00518		1.0076		0.974393
45	1.07402	0.145724	1.03316		1.00465		1.00833		0.975375
45.5	1.08045	0.127346	1.0332		1.00564		1.00755		0.976612
46	1.07134	0.133564	1.03324		1.00511		1.00828		0.977594
46.5	1.02427	0.156148	1.03327		1.00484		1.00749		0.978831
47	1.07295	0.117535	1.0333		1.00456		1.00797		0.979813
47.5	1.04647	0.121715	1.03333		1.00429		1.00744		0.979795
48	1.08104	0.107725	1.03336		1.00402		1.00791		0.981032
48.5	1.02356	0.0943778	1.03339		1.004		1.00739		0.98076
49	1.06034	0.0822264	1.03341		1.00373		1.00812		0.981996
49.5	1.03646	0.108249	1.03344		1.00371		1.00733		0.981979
50	1.03094	0.128679	1.03346		1.00369		1.00681		0.98347
50.5	1.04135	0.121405	1.03348		1.00368		1.00754		0.983452
51	1.0597	0.0885374	1.0335		1.00366		1.00701		0.984689
51.5	1.04866	0.1277	1.03352		1.00364		1.00774		0.984671
52	1.00414	0.142244	1.03353		1.00388		1.00721		0.984907
52.5	1.03789	0.0965278	1.03355		1.00386		1.00668		0.986144
53	1.04733	0.126839	1.03357		1.00284		1.00741		0.986381
53.5	1.01319	0.10101	1.03358		1.00308		1.00688		0.986617
54	1.05783	0.0981137	1.0336		1.00331		1.00661		0.986854
54.5	0.998701	0.106345	1.03361		1.00355		1.00609		0.988091
55	1.00714	0.110413	1.03362		1.00253		1.00707		0.988327
55.5	1.06221	0.0969753	1.03363		1.00277		1.00654		0.988564
56	1.04312	0.0924182	1.03365		1.00301		1.00627		0.988801
56.5	1.02697	0.112721	1.03366		1.0035		1.006		0.989037
57	1.04442	0.0865041	1.03367		1.00248		1.00572		0.989528
57.5	0.990476	0.121439	1.03368		1.00297		1.00545		0.989765
58	1.03302	0.0901928	1.03369		1.00195		1.00518		0.990002
58.5	1.04776	0.112162	1.0337		1.00244		1.00516		0.990493
59	1.02231	0.0960787	1.0337		1.00294		1.00489		0.99073
59.5	1.05445	0.103668	1.03371		1.00217		1.00613		0.991221
60	1.00392	0.0931989	1.03372		1.00266		1.00585		0.991457
60.5	1.11264	0.0759177	1.03373		1.0019		1.00458		0.991948
61	1.0423	0.137218	1.03373		1.00265		1.00456		0.991185
61.5	1.06486	0.0981144	1.03374		1.00188		1.00455		0.991422
62	1.04278	0.140948	1.03375		1.00237		1.00453		0.991913
62.5	0.999848	0.0880753	1.03375		1.00186		1.00451		0.992404
63	1.01976	0.103186	1.03376		1.00236		1.00449		0.992895
63.5	1.06522	0.116085	1.03376		1.00185		1.00473		0.992132
64	1.04451	0.0972346	1.03377		1.00134		1.00471		0.992623
64.5	1.00873	0.134452	1.03378		1.00183		1.00495		0.993114
65	1.01758	0.099426	1.03378		1.00132		1.00368		0.993605
65.5	1.05636	0.0808657	1.03378		1.00207		1.00391		0.993096
66	0.962532	0.138792	1.03379		1.00156		1.00415		0.993587
66.5	0.983155	0.0653073	1.03379		1.00105		1.00439		0.994078
67	1.02281	0.129944	1.0338		1.00179		1.00337		0.993569
67.5	0.994166	0.0834009	1.0338		1.00128		1.0036		0.99406
68	0.992976	0.104203	1.03381		1.00078		1.00384		0.994806
68.5	1.01852	0.0476977	1.03381		1.00178		1.00408		0.994043
69	1.00254	0.0822767	1.03381		1.00127		1.00331		0.994788
69.5	1.02229	0.0915336	1.03382		1.00076		1.00355		0.994025
70	1.0648	0.101795	1.03382		1.00176		1.00279		0.99477
70.5	1.01461	0.074467	1.03382		1.00125		1.00328		0.995516
71	1.03944	0.0939618	1.03382		1.00074		1.00352		0.994753
71.5	0.998283	0.113266	1.03383		1.00174		1.00275		0.995498
72	1.04847	0.0947335	1.03383		1.00123		1.00324		0.994989
72.5	1.03242	0.108671	1.03383		1.00098		1.00248		0.995735
73	0.972865	0.0902066	1.03384		1.00072		1.00297		0.995226
73.5	1.007	0.077517	1.03384		1.00147		1.00346		0.995972
74	1.06437	0.104295	1.03384		1.00121		1.0027		0.995463
74.5	0.990948	0.0967559	1.03384		1.00096		1.00319		0.996208
75	1.03918	0.111115	1.03384		1.00045		1.00268		0.995699
75.5	1.04228	0.0710407	1.03385		1.00145		1.00317		0.996445
76	0.998067	0.0979239	1.03385		1.0012		1.00266		0.995936
76.5	1.03569	0.113234	1.03385		1.00094		1.0019		0.995427
77	0.998589	0.0814745	1.03385		1.00069		1.00265		0.996173
77.5	0.974755	0.0981893	1.03385		1.00043		1.00188		0.995918
78	1.00227	0.114411	1.03386		1.00118		1.00263		0.996664
78.5	1.00231	0.0690137	1.03386		1.00092		1.00212		0.996155
79	1.0094	0.108844	1.03386		1.00067		1.00261		0.9969
79.5	1.04885	0.13452	1.03386		1.00041		1.0021		0.996646
80	1.04145	0.046691	1.03386		1.00016		1.00159		0.996137
80.5	1.02646	0.097148	1.03386		1.00141		1.00234		0.997137
81	1.00316	0.0994135	1.03386		1.00116		1.00183		0.996628
81.5	0.988763	0.100074	1.03387		1.00091		1.00132		0.996374
82	1.00784	0.0837912	1.03387		1.00065		1.00207		0.997119
82.5	0.989907	0.148971	1.03387		1.0004		1.00156		0.996865
83	1.0254	0.093326	1.03387		1.00014		1.0013		0.996356
83.5	1.0632	0.0977209	1.03387		0.999888		1.00205		0.997356
84	1.07425	0.0863342	1.03387		1.00114		1.00154		0.996847
84.5	1.02601	0.0553654	1.03387		1.00089		1.00103		0.996593
85	1.02537	0.105606	1.03387		1.00063		1.00203		0.997593
85.5	1.0377	0.0888799	1.03387		1.00038		1.00152		0.997084
86	1.03713	0.0986923	1.03388		1.00038		1.00127		0.996829
86.5	1.00568	0.109658	1.03388		1.00012		1.00201		0.997829
87	1.08766	0.0718369	1.03388		0.99987		1.00176		0.99732
87.5	1.03866	0.118102	1.03388		1.00112		1.00125		0.997066
88	1.02383	0.0921266	1.03388		1.00087		1.00099		0.998066
88.5	1.01783	0.0638929	1.03388		1.00062		1.00174		0.997811
89	1.03537	0.0665868	1.03388		1.00062		1.00149		0.997557
89.5	1.02329	0.0730431	1.03388		1.00036		1.00123		0.997048
90	1.04778	0.068094	1.03388		1.00036		1.00072		0.998048
90.5	0.998474	0.109088	1.03388		1.00011		1.00172		0.997794
91	1.0636	0.10036	1.03388		0.999852		1.00147		0.997539
91.5	1.02596	0.0999479	1.03388		0.999852		1.00121		0.997285
92	1.02755	0.0672809	1.03389		1.00085		1.0007		0.998285
92.5	1.04798	0.0976222	1.03389		1.00085		1.00045		0.99803
93	1.06008	0.0881073	1.03389		1.0006		1.00145		0.997776
93.5	1.01781	0.0794922	1.03389		1.0006		1.0012		0.997521
94	1.00061	0.0854626	1.03389		1.00034		1.00094		0.998521
94.5	1.03535	0.152392	1.03389		1.00034		1.00069		0.998267
95	1.07302	0.101179	1.03389		1.00009		1.00043		0.998012
95.5	1.03502	0.102818	1.03389		1.00009		1.00143		0.997758
96	1.02913	0.0666939	1.03389		0.999835		1.00118		0.997504
96.5	1.03878	0.122396	1.03389		0.999835		1.00092		0.998504
97	1.02839	0.103475	1.03389		0.999835		1.00067		0.998249
97.5	1.03378	0.0755983	1.03389		1.00083		1.00041		0.997995
98	1.04016	0.109223	1.03389		1.00083		1.00016		0.99774
98.5	1.10615	0.0903376	1.03389		1.00058		1.00141		0.997486
99	1.08881	0.0957842	1.03389		1.00058		1.00116		0.99874
99.5	1.04612	0.080819	1.03389		1.00058		1.00091		0.998486
100	1.03812	0.0770353	1.03389		1.00033		1.00065		0.998231
100.5	1.06038	0.0920353	1.03389		1.00033		1.0004		0.997977
101	1.06122	0.0652583	1.03389		1.00033		1.0004		0.997722
101.5	1.02454	0.101163	1.03389		1.00007		1.0014		0.998977
102	1.04154	0.0992473	1.03389		1.00007		1.00114		0.998722
102.5	1.07432	0.0875478	1.0339		1.00007		1.00089		0.998468
103	1.04954	0.0976449	1.0339		0.999817		1.00089		0.998214
103.5	1.04505	0.0804651	1.0339		0.999817		1.00063		0.998214
104	1.0554	0.0692662	1.0339		0.999817		1.00038		0.997959
104.5	1.03682	0.122863	1.0339		0.999562		1.00038		0.998959
105	1.05728	0.103318	1.0339		1.00082		1.00012		0.998705
105.5	1.04097	0.0803962	1.0339		1.00082		1.00112		0.998705
106	1.00954	0.112703	1.0339		1.00056		1.00112		0.99845
106.5	1.02578	0.0994345	1.0339		1.00056		1.00087		0.998196
107	1.0778	0.102796	1.0339		1.00056		1.00087		0.998196
107.5	1.02209	0.0758621	1.0339		1.00056		1.00062		0.999196
108	1.08954	0.096287	1.0339		1.00031		1.00036		0.999196
108.5	1.06697	0.0987015	1.0339		1.00031		1.00036		0.998941
109	0.974132	0.108818	1.0339		1.00031		1.00011		0.998687
109.5	1.04581	0.11508	1.0339		1.00031		1.00011		0.998687
110	1.10765	0.0979311	1.0339		1.00005		0.999852		0.998432
110.5	1.03562	0.0982674	1.0339		1.00005		1.00111		0.998178
111	1.04682	0.0914179	1.0339		1.00005		1.00085		0.999432
111.5	0.988679	0.0713746	1.0339		1.00005		1.00085		0.999178
112	1.04618	0.097521	1.0339		0.999799		1.0006		0.999178
112.5	1.04254	0.0857715	1.0339		0.999799		1.0006		0.998923
113	1.01567	0.122239	1.0339		0.999799		1.00034		0.998923
113.5	1.00414	0.0903574	1.0339		0.999799		1.00034		0.998669
114	0.98433	0.117196	1.0339		0.999799		1.00009		0.998669
114.5	1.01148	0.113539	1.0339		0.999544		1.00009		0.998415
115	1.03767	0.149668	1.0339		0.999544		1.00009		0.998415
115.5	1.08551	0.108252	1.0339		0.999544		0.999835		0.999415
116	1.03622	0.100025	1.0339		1.0008		0.999835		0.999415
116.5	1.05579	0.0661745	1.0339		1.0008		1.00083		0.99916
117	0.993205	0.0821321	1.0339		1.00054		1.00083		0.99916
117.5	1.03251	0.103576	1.0339		1.00054		1.00083		0.998906
118	0.991912	0.112977	1.0339		1.00054		1.00058		0.998906
118.5	1.04561	0.118383	1.0339		1.00054		1.00058		0.998651
119	0.995781	0.0703487	1.0339		1.00054		1.00058		0.998651
119.5	1.05681	0.144712	1.0339		1.00029		1.00033		0.998397
120	1.0451	0.127304	1.0339		1.00029		1.00033		0.999651
